# Supplementary material for: GWAS analysis reveals the genetic basis of blast resistance associated with heading date in rice
Source: Front Plant Sci. 2024 May 21;15:1412614. doi: 10.3389/fpls.2024.1412614 (PMC11148375; doi:10.3389/fpls.2024.1412614)
Supplement: Supplementary file 2 [file Table_1.xlsx]

## Sheet: Table S1
Supplementary Table 1. Plant materials used in this study.
No.	Name	Year of release	Subspecies		Hd1 functionality	Hd1 allele	Days to heading		Blast score
			PC2	PC3			2018	2023	2018	2019	2023	Average	BLUP
DB-001	Sobaegbyeo	1982	Japonica	Japonica 1	Nonfunctional	Type 14	77	73	2	1	3	2	2.20119
DB-002	Odaebyeo	1982	Japonica	Japonica 1	Nonfunctional	Type 14	84	80	2	1	4	2.33333	2.50654
DB-003	Unbongbyeo	1985	Japonica	Japonica 1	Nonfunctional	Type 14	80	76	3	5	2	3.33333	3.42259
DB-004	Geumobyeo	1988	Japonica	Japonica 1	Nonfunctional	Type 14	83	82	3	3	2	2.66667	2.81189
DB-005	Jinmibyeo	1989	Japonica	Japonica 1	Nonfunctional	se1	88	86	6	7	7	6.66667	6.47607
DB-006	Obongbyeo	1989	Japonica	Japonica 1	Nonfunctional	se1	84	78	7	5	5	5.66667	5.56003
DB-007	Namwonbyeo	1989	Japonica	Japonica 1	Nonfunctional	Type 14	79	75	3	3	2	2.66667	2.81189
DB-008	Jinbuchalbyeo	1990	Japonica	Japonica 1	Nonfunctional	se1	81	77	5	3	2	3.33333	3.42259
DB-009	Jinbubyeo	1991	Japonica	Japonica 1	Nonfunctional	Type 14	81	77	2	3	2	2.33333	2.50654
DB-010	Jinbuolbyeo	1991	Japonica	Japonica 1	Nonfunctional	AK	69	64	5	3	5	4.33333	4.33863
DB-011	Sinunbongbyeo	1991	Japonica	Japonica 1	Nonfunctional	Type 14	79	78	2	1	2	1.66667	1.89585
DB-012	Sangjubyeo	1991	Japonica	Japonica 1	Nonfunctional	Type 14	83	80	3	3	2	2.66667	2.81189
DB-013	Dunnaebyeo	1992	Japonica	Japonica 1	Nonfunctional	Type 14	77	74	3	1	2	2	2.20119
DB-014	Joryeongbyeo	1992	Japonica	Japonica 1	Functional	Ginbozu	86	86	9	9	7	8.33333	8.00282
DB-015	Unjangbyeo	1994	Japonica	Japonica 1	Nonfunctional	Type 14	79	77	3	1	2	2	2.20119
DB-016	Samcheonbyeo	1995	Japonica	Japonica 1	Nonfunctional	Type 14	82	79	3	1	2	2	2.20119
DB-017	Junghwabyeo	1995	Japonica	Japonica 1	Nonfunctional	Type 14	81	79	3	1	2	2	2.20119
DB-018	Keumobyeo 2ho	1996	Japonica	Japonica 1	Functional	Ginbozu	92	96	3	5	3	3.66667	3.72794
DB-019	Gurubyeo	1997	Japonica	Japonica 1	Nonfunctional	Type 14	85	84	3	1	2	2	2.20119
DB-020	Heukjinjubyeo	1997	Japonica	Japonica 1	Nonfunctional	se1	81	76	5	5	7	5.66667	5.56003
DB-021	Sangjuchalbyeo	1997	Japonica	Japonica 1	Nonfunctional	Type 14	85	86	3	1	2	2	2.20119
DB-022	Undoobyeo	1998	Japonica	Japonica 1	Nonfunctional	Type 14	77	73	3	1	3	2.33333	2.50654
DB-023	Mananbyeo	1998	Japonica	Japonica 1	Functional	Ginbozu	85	81	4	1	5	3.33333	3.42259
DB-024	Jeogjinju	2000	Japonica	Japonica 1	Nonfunctional	se1	81	81	6	5	8	6.33333	6.17072
DB-025	Taebong	2000	Japonica	Japonica 1	Nonfunctional	Type 14	79	77	2	1	2	1.66667	1.89585
DB-026	Jungsan	2000	Japonica	Japonica 1	Nonfunctional	se1	88	87	6	1	4	3.66667	3.72794
DB-027	Saesangchu	2001	Japonica	Japonica 1	Nonfunctional	Type 14	84	85	3	1	2	2	2.20119
DB-028	Manchu	2001	Japonica	Japonica 1	Nonfunctional	se1	80	82	5	3	3	3.66667	3.72794
DB-029	Manho	2002	Japonica	Japonica 1	Nonfunctional	se1	82	79	7	3	8	6	5.86538
DB-030	Namil	2002	Japonica	Japonica 1	Nonfunctional	Type 14	88	85	5	5	7	5.66667	5.56003
DB-031	Joan	2003	Japonica	Japonica 1	Nonfunctional	Type 14	79	77	3	1	2	2	2.20119
DB-032	Heugkwang	2003	Japonica	Japonica 1	Functional	Ginbozu	92	94	9	9	9	9	8.61351
DB-033	Goun	2004	Japonica	Japonica 1	Nonfunctional	Type 14	79	77	3	1	NA	2	2.46634
DB-034	Unkwang	2004	Japonica	Japonica 1	Nonfunctional	Type 14	83	82	4	1	2	2.33333	2.50654
DB-035	Josaengheugchal	2004	Japonica	Japonica 1	Nonfunctional	se1	86	86	6	5	5	5.33333	5.25468
DB-036	Odae1ho	2005	Japonica	Japonica 1	Nonfunctional	Type 14	79	77	3	1	3	2.33333	2.50654
DB-037	Sinunbong 1ho	2005	Japonica	Japonica 1	Nonfunctional	Type 14	80	80	3	1	2	2	2.20119
DB-038	manna	2005	Japonica	Japonica 1	Nonfunctional	Type 14	84	84	3	1	2	2	2.20119
DB-039	Keumo3ho	2005	Japonica	Japonica 1	Nonfunctional	Type 7	81	78	3	1	NA	2	2.46634
DB-040	Hwangkeumbora	2006	Japonica	Japonica 1	Nonfunctional	se1	88	83	6	3	8	5.66667	5.56003
DB-041	Sandeuljinmi	2006	Japonica	Japonica 1	Nonfunctional	Type 14	85	86	3	5	2	3.33333	3.42259
DB-043	Pyeongwon	2007	Japonica	Japonica 1	Nonfunctional	Type 14	83	80	3	3	3	3	3.11724
DB-044	Unmi	2007	Japonica	Japonica 1	Nonfunctional	Type 14	81	79	3	3	3	3	3.11724
DB-045	Handeul	2007	Japonica	Japonica 1	Nonfunctional	Type 14	88	87	3	1	2	2	2.20119
DB-046	Jogwang	2007	Japonica	Japonica 1	Nonfunctional	se1	82	79	3	1	2	2	2.20119
DB-047	BoSeog	2008	Japonica	Japonica 1	Nonfunctional	Type 14	78	79	3	1	3	2.33333	2.50654
DB-048	Joami	2008	Japonica	Japonica 1	Nonfunctional	Type 14	83	83	3	1	2	2	2.20119
DB-049	Hanseol	2009	Japonica	Japonica 1	Nonfunctional	se1	78	73	6	7	5	6	5.86538
DB-050	Joun	2009	Japonica	Japonica 1	Nonfunctional	se1	79	74	5	3	3	3.66667	3.72794
DB-051	Geumyoung	2009	Japonica	Japonica 1	Nonfunctional	Type 14	83	81	4	1	3	2.66667	2.81189
DB-052	Manjong	2009	Japonica	Japonica 1	Functional	Type 6	95	94	7	5	8	6.66667	6.47607
DB-053	Wolbaek	2010	Japonica	Japonica 1	Nonfunctional	Type 14	81	81	3	1	2	2	2.20119
DB-054	Seolbaek	2010	Japonica	Japonica 1	Nonfunctional	Type 14	79	79	3	1	2	2	2.20119
DB-055	Jopyeong	2010	Japonica	Japonica 2	Nonfunctional	Type 14	79	79	3	1	3	2.33333	2.50654
DB-056	Jeogjinjuchal	2010	Japonica	Japonica 1	Nonfunctional	Type 14	88	89	7	9	8	8	7.69747
DB-057	Cheongbaekchal	2010	Japonica	Japonica 1	Nonfunctional	Type 14	78	77	3	1	4	2.66667	2.81189
DB-058	Seolemi	2011	Japonica	Japonica 1	Nonfunctional	Type 14	83	83	3	1	3	2.33333	2.50654
DB-059	Joeunheukmi	2011	Japonica	Japonica 1	Nonfunctional	Type 14	81	81	3	1	4	2.66667	2.81189
DB-060	Saeodae	2012	Japonica	Japonica 1	Nonfunctional	Type 14	80	80	5	1	3	3	3.11724
DB-061	Jinseolchal	2012	Japonica	Japonica 1	Nonfunctional	se1	77	69	6	1	4	3.66667	3.72794
DB-062	Jungmo1024ho	2012	Japonica	Japonica 1	Nonfunctional	Type 14	83	84	3	1	2	2	2.20119
DB-063	Sanhomi	2012	Japonica	Japonica 1	Nonfunctional	Type 14	82	80	3	1	2	2	2.20119
DB-064	Hwawang	2012	Japonica	Japonica 1	Nonfunctional	se1	85	85	9	9	7	8.33333	8.00282
DB-065	Nunkeunheugchal	2012	Japonica	Japonica 1	Nonfunctional	Type 14	83	84	5	7	5	5.66667	5.56003
DB-066	Asemi	2013	Japonica	Japonica 1	Nonfunctional	se1	85	84	9	9	7	8.33333	8.00282
DB-067	Ondami	2013	Japonica	Japonica 1	Nonfunctional	se1	85	84	6	1	2	3	3.11724
DB-068	Jungmo1032	2013	Japonica	Japonica 1	Functional	Type 6	74	71	9	9	NA	9	8.62034
DB-069	Jinok	2013	Japonica	Japonica 1	Nonfunctional	Type 14	80	76	2	1	NA	1.5	2.02677
DB-070	Baegilmi	2014	Japonica	Japonica 1	Nonfunctional	se1	73	69	2	1	NA	1.5	2.02677
DB-071	Asemi1ho	2014	Japonica	Japonica 1	Nonfunctional	Type 14	83	84	3	1	2	2	2.20119
DB-072	Haedamssal	2014	Japonica	Japonica 2	Nonfunctional	Type 14	83	82	4	1	NA	2.5	2.90591
DB-073	Nunkeunheugchal1ho	2014	Japonica	Japonica 1	Nonfunctional	Type 14	82	82	3	1	4	2.66667	2.81189
DB-074	Unilchal	2014	Japonica	Japonica 1	Nonfunctional	Type 14	81	83	4	1	NA	2.5	2.90591
DB-075	Jungmo1043	2014	Japonica	Japonica 1	Nonfunctional	Type 65	85	83	7	5	7	6.33333	6.17072
DB-076	Jinhan	2015	Japonica	Japonica 1	Nonfunctional	Type 14	79	76	4	1	2	2.33333	2.50654
DB-077	Jopum	2015	Japonica	Japonica 1	Nonfunctional	se1	77	74	5	1	3	3	3.11724
DB-078	Joil	2015	Japonica	Japonica 1	Nonfunctional	Type 14	82	82	3	1	3	2.33333	2.50654
DB-079	Danpyeng	2015	Japonica	Japonica 1	Nonfunctional	se1	83	84	2	1	2	1.66667	1.89585
DB-080	Unbaekchal	2015	Japonica	Japonica 1	Nonfunctional	Type 14	80	80	3	1	3	2.33333	2.50654
DB-081	Jinkwang	2016	Japonica	Japonica 2	Functional	Type 6	81	82	5	3	6	4.66667	4.64398
DB-082	Seongsan	2016	Japonica	Japonica 1	Nonfunctional	Type 14	84	85	3	1	2	2	2.20119
DB-083	Jonong	2016	Japonica	Japonica 1	Functional	Ginbozu	86	84	9	3	7	6.33333	6.17072
DB-084	Shinpyeong	2016	Japonica	Japonica 2	Nonfunctional	Type 14	79	77	3	1	3	2.33333	2.50654
DB-085	CW92-MR	2016	Japonica	Japonica 1	Nonfunctional	Type 7	83	81	5	1	3	3	3.11724
DB-086	Haedeul	2017	Japonica	Japonica 1	Nonfunctional	Type 14	85	84	7	1	4	4	4.03328
DB-088	Sinseonchalbyeo	1982	Japonica	Japonica 1	Functional	Type 6	92	93	4	1	3	2.66667	2.81189
DB-089	Gihobyeo	1983	Japonica	Japonica 1	Functional	Ginbozu	92	93	4	1	3	2.66667	2.81189
DB-090	Hwaseongbyeo	1985	Japonica	Japonica 1	Functional	Ginbozu	92	89	5	3	2	3.33333	3.42259
DB-091	Yeongdeogbyeo	1985	Japonica	Japonica 1	Functional	Type 6	98	97	6	5	4	5	4.94933
DB-092	Palgongbyeo	1986	Japonica	Japonica 2	Functional	Type 6	98	93	7	5	7	6.33333	6.17072
DB-093	Hwajinbyeo	1988	Japonica	Japonica 1	Functional	Type 6	95	93	7	5	7	6.33333	6.17072
DB-094	Sangnambatbyeo	1988	Japonica	Japonica 1	Functional	Type 11	83	82	3	3	4	3.33333	3.42259
DB-095	Jannganbyeo	1989	Japonica	Japonica 1	Functional	Ginbozu	90	94	6	1	3	3.33333	3.42259
DB-096	Seoanbyeo	1990	Japonica	Japonica 1	Functional	Ginbozu	92	94	7	1	3	3.66667	3.72794
DB-097	Hwayeongbyeo	1991	Japonica	Japonica 2	Functional	Type 6	96	95	6	3	6	5	4.94933
DB-098	Hwaseonchalbyeo	1992	Japonica	Japonica 1	Functional	Type 6	92	90	7	5	6	6	5.86538
DB-099	Gancheokbyeo	1992	Japonica	Japonica 1	Functional	Ginbozu	93	92	7	5	6	6	5.86538
DB-100	Hwajungbyeo	1993	Japonica	Japonica 1	Functional	Type 6	92	92	7	7	8	7.33333	7.08677
DB-101	Daeripbyeo 1ho	1993	Japonica	Japonica 1	Functional	Type 6	96	97	7	5	7	6.33333	6.17072
DB-102	Nonganbyeo	1993	Japonica	Tongil	Nonfunctional	Type 7	94	92	3	1	3	2.33333	2.50654
DB-103	Juanbyeo	1994	Japonica	Japonica 1	Functional	Type 6	93	95	7	7	7	7	6.78142
DB-104	Keumobyeo 1ho	1995	Japonica	Japonica 1	Functional	Ginbozu	94	96	7	3	7	5.66667	5.56003
DB-105	Naepungbyeo	1995	Japonica	Japonica 1	Nonfunctional	Type 65	85	85	9	3	7	6.33333	6.17072
DB-106	Daejinbyeo	1996	Japonica	Japonica 2	Functional	Ginbozu	101	99	3	1	4	2.66667	2.81189
DB-107	Surabyeo	1998	Japonica	Japonica 1	Functional	Type 6	91	92	5	1	3	3	3.11724
DB-108	Hwabongbyeo	1998	Japonica	Japonica 1	Functional	Type 6	94	94	7	1	3	3.66667	3.72794
DB-109	Jinpum	1999	Japonica	Japonica 1	Functional	Ginbozu	89	89	7	7	6	6.66667	6.47607
DB-110	Sobi	1999	Japonica	Japonica 2	Functional	Type 6	94	94	6	3	6	5	4.94933
DB-111	Seolhyangchal	1999	Japonica	Japonica 1	Functional	Type 6	89	89	6	5	6	5.66667	5.56003
DB-112	Sampyeong	2000	Japonica	Japonica 1	Functional	Ginbozu	96	95	3	1	2	2	2.20119
DB-113	Hwaan	2000	Japonica	Japonica 1	Functional	Ginbozu	96	96	7	3	7	5.66667	5.56003
DB-114	Manpung	2000	Japonica	Japonica 1	Functional	Type 6	91	92	9	7	8	8	7.69747
DB-115	Haepyeong	2000	Japonica	Japonica 2	Functional	Type 6	91	92	6	3	7	5.33333	5.25468
DB-116	Saegyehwa	2001	Japonica	Japonica 2	Functional	Type 6	101	98	5	3	7	5	4.94933
DB-117	Manweol	2001	Japonica	Japonica 2	Functional	Type 6	92	91	6	3	7	5.33333	5.25468
DB-118	Youngan	2001	Japonica	Japonica 2	Functional	Ginbozu	101	98	4	1	4	3	3.11724
DB-119	Geuman	2002	Japonica	Japonica 1	Functional	Ginbozu	94	96	3	1	3	2.33333	2.50654
DB-120	Daepyeong	2002	Japonica	Japonica 2	Functional	Type 6	94	96	4	1	4	3	3.11724
DB-121	Samdeog	2002	Japonica	Japonica 2	Functional	Type 6	94	96	5	3	6	4.66667	4.64398
DB-122	Pungmi	2004	Japonica	Japonica 2	Functional	Type 6	84	88	6	3	6	5	4.94933
DB-123	Boseogchal	2004	Japonica	Japonica 2	Functional	Type 6	95	96	5	3	6	4.66667	4.64398
DB-124	Haepyeongchal	2004	Japonica	Japonica 2	Functional	Type 6	93	94	4	3	4	3.66667	3.72794
DB-125	Seoan1ho	2005	Japonica	Japonica 1	Functional	Ginbozu	97	94	7	5	7	6.33333	6.17072
DB-126	Geunnun	2005	Japonica	Japonica 1	Functional	Ginbozu	100	100	9	7	7	7.66667	7.39212
DB-127	Cheonga	2006	Japonica	Japonica 1	Functional	Type 6	85	88	7	7	7	7	6.78142
DB-128	Gangbaek	2006	Japonica	Japonica 1	Functional	Ginbozu	94	96	5	1	3	3	3.11724
DB-129	Haechanmulgyeol	2006	Japonica	Japonica 2	Functional	Type 6	99	96	3	3	3	3	3.11724
DB-130	Donghaejinmi	2006	Japonica	Japonica 2	Functional	Ginbozu	99	99	4	5	7	5.33333	5.25468
DB-131	Cheongdam	2006	Japonica	Japonica 1	Functional	Ginbozu	94	95	9	7	8	8	7.69747
DB-132	HONGJINJU	2006	Japonica	Japonica 1	Functional	Type 6	97	96	7	5	7	6.33333	6.17072
DB-133	Nunbora	2006	Japonica	Japonica 1	Functional	Ginbozu	98	94	4	3	5	4	4.03328
DB-134	Cheongan	2007	Japonica	Japonica 1	Functional	Ginbozu	96	96	7	5	7	6.33333	6.17072
DB-135	Borami	2007	Japonica	Japonica 2	Functional	Ginbozu	101	94	5	3	7	5	4.94933
DB-136	Goami3ho	2007	Japonica	Japonica 1	Functional	Ginbozu	101	97	9	9	9	9	8.61351
DB-137	Heugseol	2007	Japonica	Japonica 1	Functional	Ginbozu	100	98	9	9	8	8.66667	8.30816
DB-138	Haeoreumi	2008	Japonica	Japonica 2	Functional	Type 6	94	94	5	5	7	5.66667	5.56003
DB-139	Boseogheugchal	2008	Japonica	Japonica 1	Functional	Type 6	99	98	7	7	7	7	6.78142
DB-140	Migwang	2009	Japonica	Japonica 1	Functional	Ginbozu	94	96	4	1	3	2.66667	2.81189
DB-141	Cheongnam	2009	Japonica	Japonica 2	Functional	Type 6	95	94	7	7	6	6.66667	6.47607
DB-142	Suryeojinmi	2010	Japonica	Japonica 2	Functional	Type 6	98	97	3	3	6	4	4.03328
DB-143	Gangchan	2010	Japonica	Japonica 1	Functional	Ginbozu	101	99	9	5	7	7	6.78142
DB-144	Suan	2010	Japonica	Japonica 2	Functional	Ginbozu	98	97	4	3	6	4.33333	4.33863
DB-145	Shinbaeg	2010	Japonica	Japonica 2	Functional	Ginbozu	99	99	7	5	7	6.33333	6.17072
DB-146	Dongbo	2010	Japonica	Japonica 2	Functional	Type 6	95	95	5	3	NA	4	4.22463
DB-147	Jungsaenggold	2011	Japonica	Japonica 2	Functional	Type 6	87	89	5	5	4	4.66667	4.64398
DB-148	Seonhyangheukmi	2011	Japonica	Japonica 1	Functional	Ginbozu	95	94	9	9	NA	9	8.62034
DB-149	Daebo	2011	Japonica	Japonica 2	Functional	Type 6	96	97	5	3	NA	4	4.22463
DB-150	Geonyang2ho	2012	Japonica	Japonica 2	Functional	Ginbozu	101	98	4	3	7	4.66667	4.64398
DB-151	Dabo	2012	Japonica	Japonica 2	Functional	Type 6	99	97	5	5	7	5.66667	5.56003
DB-152	Dodamssal	2013	Japonica	Japonica 2	Functional	Type 6	96	96	9	9	5	7.66667	7.39212
DB-153	Bodrami	2013	Japonica	Japonica 1	Functional	Type 6	99	98	5	3	5	4.33333	4.33863
DB-154	Sinbo	2013	Japonica	Japonica 1	Functional	Type 6	100	97	5	3	6	4.66667	4.64398
DB-155	Jungmo1034	2013	Japonica	Japonica 2	Functional	Type 6	94	100	5	5	5	5	4.94933
DB-156	Haepum	2013	Japonica	Japonica 2	Functional	Ginbozu	102	101	5	5	7	5.66667	5.56003
DB-157	Seonpum	2014	Japonica	Japonica 2	Functional	Type 6	100	100	4	3	6	4.33333	4.33863
DB-158	Youngbo	2014	Japonica	Japonica 2	Functional	Type 6	95	96	4	3	5	4	4.03328
DB-159	Samkwang1ho	2015	Japonica	Japonica 2	Functional	Type 6	91	90	4	3	6	4.33333	4.33863
DB-160	Cheongpum	2015	Japonica	Japonica 2	Functional	Type 6	91	93	3	3	5	3.66667	3.72794
DB-161	Sangbo	2015	Japonica	Japonica 1	Functional	Type 6	95	95	7	7	7	7	6.78142
DB-162	Heugjinmi	2015	Japonica	Japonica 1	Functional	Type 6	100	98	9	5	7	7	6.78142
DB-163	Boramchal	2015	Japonica	Japonica 2	Functional	Type 6	97	96	6	5	7	6	5.86538
DB-164	Jeogjinju2ho	2017	Japonica	Japonica 2	Functional	Type 6	103	101	4	3	7	4.66667	4.64398
DB-165	Dongjinbyeo	1981	Japonica	Japonica 1	Functional	Ginbozu	103	103	6	1	NA	3.5	3.78506
DB-166	Daecheongbyeo	1984	Japonica	Japonica 1	Functional	Type 6	100	99	5	1	NA	3	3.34548
DB-167	Tamjinbyeo	1988	Japonica	Japonica 1	Functional	Type 6	106	103	4	1	2	2.33333	2.50654
DB-168	Kyehwabyeo	1989	Japonica	Japonica 1	Functional	Type 6	99	99	4	1	3	2.66667	2.81189
DB-169	Ilpumbyeo	1990	Japonica	Japonica 1	Functional	Ginbozu	104	102	9	7	8	8	7.69747
DB-170	Manguembyeo	1991	Japonica	Japonica 1	Functional	Type 6	101	98	9	9	8	8.66667	8.30816
DB-171	Hwanambyeo	1993	Japonica	Japonica 1	Functional	Type 6	104	103	6	1	3	3.33333	3.42259
DB-172	Daeanbyeo	1994	Japonica	Japonica 1	Functional	Type 6	99	96	7	5	5	5.66667	5.56003
DB-173	Yangjobyeo	1994	Japonica	Japonica 1	Functional	Ginbozu	100	99	5	1	5	3.66667	3.72794
DB-174	Hwasinbyeo	1995	Japonica	Japonica 1	Functional	Type 6	101	99	7	7	7	7	6.78142
DB-175	Hyangnambyeo	1995	Japonica	Japonica 1	Functional	Type 6	103	99	7	5	7	6.33333	6.17072
DB-176	Ilmibyeo	1995	Japonica	Japonica 1	Functional	Ginbozu	103	101	4	3	2	3	3.11724
DB-177	Donganbyeo	1996	Japonica	Japonica 1	Functional	Type 6	100	98	4	3	3	3.33333	3.42259
DB-178	Hwasambyeo	1996	Japonica	Japonica 2	Functional	Type 6	104	99	5	5	6	5.33333	5.25468
DB-179	Daesanbyeo	1996	Japonica	Japonica 1	Functional	Ginbozu	104	104	5	3	3	3.66667	3.72794
DB-180	Nampyeongbyeo	1997	Japonica	Japonica 1	Functional	Type 6	103	102	7	7	7	7	6.78142
DB-181	Heugnambyeo	1997	Japonica	Japonica 1	Functional	Type 6	99	101	7	7	8	7.33333	7.08677
DB-182	Aranghangchalbyeo	1997	Japonica	Japonica 1	Functional	Type 6	99	98	7	5	7	6.33333	6.17072
DB-183	Hoanbyeo	1998	Japonica	Japonica 1	Functional	Type 6	101	102	4	1	3	2.66667	2.81189
DB-184	Dongjinchal	1998	Japonica	Japonica 1	Functional	Type 6	100	99	7	7	8	7.33333	7.08677
DB-185	Mihyangbyeo	1998	Japonica	Japonica 1	Functional	Type 6	99	98	7	5	NA	6	5.98291
DB-186	Sindongjin	1999	Japonica	Japonica 2	Functional	Ginbozu	101	99	5	3	6	4.66667	4.64398
DB-187	Sujin	1999	Japonica	Japonica 2	Functional	Type 6	104	103	3	1	3	2.33333	2.50654
DB-188	Hojin	2000	Japonica	Japonica 1	Functional	Type 6	101	101	5	1	2	2.66667	2.81189
DB-189	Heughyang	2000	Japonica	Japonica 1	Functional	Type 6	106	106	9	9	8	8.66667	8.30816
DB-190	Junam	2000	Japonica	Japonica 2	Functional	Ginbozu	103	101	6	5	NA	5.5	5.54334
DB-191	Goami	2000	Japonica	Japonica 1	Functional	Type 6	101	101	6	3	3	4	4.03328
DB-192	Dongin 1 ho	2001	Japonica	Japonica 2	Functional	Type 6	102	102	4	5	7	5.33333	5.25468
DB-193	Baekjinju	2001	Japonica	Japonica 1	Functional	Ginbozu	105	103	9	9	7	8.33333	8.00282
DB-194	Seolgaeng	2001	Japonica	Japonica 1	Functional	Ginbozu	104	104	9	9	8	8.66667	8.30816
DB-195	Goami2ho	2002	Japonica	Japonica 1	Functional	Ginbozu	105	104	9	9	NA	9	8.62034
DB-196	Manmi	2002	Japonica	Japonica 1	Functional	Type 6	105	102	7	5	8	6.66667	6.47607
DB-197	Samkwang	2003	Japonica	Japonica 2	Functional	Type 6	96	99	5	3	7	5	4.94933
DB-198	Hopyung	2003	Japonica	Japonica 1	Functional	Type 6	104	100	9	9	9	9	8.61351
DB-199	Seopyeong	2003	Japonica	Japonica 2	Functional	Type 6	100	99	4	3	7	4.66667	4.64398
DB-200	Hwarang	2003	Japonica	Japonica 1	Functional	Ginbozu	104	104	4	1	3	2.66667	2.81189
DB-201	Gopum	2004	Japonica	Japonica 1	Functional	Type 6	99	96	4	1	3	2.66667	2.81189
DB-202	Cheongho	2004	Japonica	Japonica 1	Functional	Type 6	100	99	4	3	5	4	4.03328
DB-203	Hanmaeum	2004	Japonica	Japonica 2	Functional	Ginbozu	102	96	6	3	6	5	4.94933
DB-204	Pungmi1ho	2005	Japonica	Japonica 2	Functional	Type 6	86	88	4	5	NA	4.5	4.6642
DB-205	Onnuri	2005	Japonica	Japonica 2	Functional	Ginbozu	101	98	5	5	5	5	4.94933
DB-206	Hanam	2005	Japonica	Japonica 2	Functional	Ginbozu	102	101	4	5	5	4.66667	4.64398
DB-207	Dongjin2	2005	Japonica	Japonica 2	Functional	Ginbozu	100	98	4	3	5	4	4.03328
DB-208	Baegjinju1ho	2005	Japonica	Japonica 1	Functional	Ginbozu	105	106	5	1	4	3.33333	3.42259
DB-209	Hwangkeumnuri	2006	Japonica	Japonica 2	Functional	Ginbozu	108	103	6	5	5	5.33333	5.25468
DB-210	Dami	2006	Japonica	Japonica 2	Functional	Ginbozu	102	103	5	3	5	4.33333	4.33863
DB-211	Malgeumi	2006	Japonica	Japonica 2	Functional	Type 6	103	101	5	3	4	4	4.03328
DB-212	Hopum	2006	Japonica	Japonica 2	Functional	Ginbozu	101	98	4	5	5	4.66667	4.64398
DB-213	Saenuri	2007	Japonica	Japonica 1	Functional	Ginbozu	106	103	5	5	4	4.66667	4.64398
DB-214	Chilbo	2007	Japonica	Japonica 1	Functional	Type 6	102	97	5	7	6	6	5.86538
DB-215	Hwanggeumnodeul	2007	Japonica	Japonica 2	Functional	Ginbozu	104	102	4	3	7	4.66667	4.64398
DB-216	Baegseolchal	2007	Japonica	Japonica 2	Functional	Type 6	96	95	6	3	7	5.33333	5.25468
DB-217	Cheongcheongjinmi	2008	Japonica	Japonica 1	Functional	Type 6	100	99	6	3	5	4.66667	4.64398
DB-218	Jinbaek	2008	Japonica	Japonica 1	Functional	Ginbozu	110	106	9	7	7	7.66667	7.39212
DB-219	Dacheong	2008	Japonica	Japonica 2	Functional	Ginbozu	109	106	4	3	7	4.66667	4.64398
DB-220	Jinsumi	2008	Japonica	Japonica 2	Functional	Ginbozu	104	102	4	5	6	5	4.94933
DB-221	Jungmo1006ho	2008	Japonica	Japonica 1	Functional	Type 6	101	97	7	7	8	7.33333	7.08677
DB-222	Deuraechan	2008	Japonica	Japonica 2	Functional	Ginbozu	104	102	5	3	7	5	4.94933
DB-223	Haiami	2008	Japonica	Japonica 1	Functional	Type 6	99	97	9	7	9	8.33333	8.00282
DB-224	Baekogchal	2008	Japonica	Japonica 2	Functional	Type 6	104	103	4	3	5	4	4.03328
DB-225	Danmi	2008	Japonica	Japonica 1	Functional	Type 6	102	99	9	9	NA	9	8.62034
DB-226	Cheonghaejinmi	2009	Japonica	Japonica 1	Functional	Ginbozu	104	102	7	5	7	6.33333	6.17072
DB-227	Honong	2009	Japonica	Japonica 1	Functional	Type 6	106	106	4	1	4	3	3.11724
DB-228	Seomyeong	2009	Japonica	Japonica 1	Functional	Ginbozu	102	102	5	3	5	4.33333	4.33863
DB-229	Younghojinmi	2009	Japonica	Japonica 1	Functional	Ginbozu	109	106	9	9	9	9	8.61351
DB-230	Jinbo	2009	Japonica	Japonica 2	Functional	Type 6	97	99	9	7	9	8.33333	8.00282
DB-231	Goami4ho	2009	Japonica	Japonica 1	Functional	Ginbozu	102	102	9	7	9	8.33333	8.00282
DB-232	Boramchan	2009	Japonica	Japonica 2	Functional	Ginbozu	104	103	7	3	6	5.33333	5.25468
DB-233	Anmi	2010	Japonica	Japonica 2	Functional	Ginbozu	101	98	5	2	NA	3.5	3.78506
DB-234	Mipum	2010	Japonica	Japonica 1	Functional	Type 6	109	108	9	7	8	8	7.69747
DB-235	Chinnong	2010	Japonica	Japonica 2	Functional	Ginbozu	106	104	4	3	4	3.66667	3.72794
DB-236	Geongganghongmi	2010	Japonica	Japonica 1	Functional	Type 6	101	103	4	3	3	3.33333	3.42259
DB-237	Sodami	2011	Japonica	Japonica 2	Functional	Ginbozu	105	104	9	7	7	7.66667	7.39212
DB-238	Sukwang	2011	Japonica	Japonica 2	Functional	Ginbozu	101	101	5	3	7	5	4.94933
DB-239	Huimangchan	2011	Japonica	Japonica 2	Functional	Ginbozu	101	101	6	3	7	5.33333	5.25468
DB-240	Geonyangmi	2011	Japonica	Japonica 1	Functional	Type 6	101	101	9	9	9	9	8.61351
DB-241	Saeilmi	2011	Japonica	Japonica 1	Functional	Ginbozu	101	102	4	1	3	2.66667	2.81189
DB-242	Saegoami	2011	Japonica	Japonica 1	Functional	Type 6	98	102	5	1	2	2.66667	2.81189
DB-243	Cheongun	2012	Japonica	Japonica 1	Functional	Ginbozu	96	99	4	3	5	4	4.03328
DB-244	Hyeonpum	2012	Japonica	Japonica 1	Functional	Ginbozu	104	106	9	9	7	8.33333	8.00282
DB-245	Chindeul	2012	Japonica	Japonica 2	Functional	Ginbozu	104	106	4	5	5	4.66667	4.64398
DB-246	Heugsujeong	2012	Japonica	Japonica 2	Functional	Type 6	102	103	4	3	5	4	4.03328
DB-247	Misomi	2013	Japonica	Japonica 2	Functional	Type 6	94	97	4	3	6	4.33333	4.33863
DB-248	anbaek	2014	Japonica	Japonica 2	Functional	Ginbozu	101	103	7	7	7	7	6.78142
DB-249	Manbaek	2014	Japonica	Japonica 1	Functional	Ginbozu	106	106	7	7	9	7.66667	7.39212
DB-250	Saeshin	2014	Japonica	Japonica 2	Functional	Ginbozu	109	106	9	5	7	7	6.78142
DB-251	Cheonghyang heukmi	2015	Japonica	Japonica 1	Functional	Type 6	104	106	7	9	9	8.33333	8.00282
DB-252	Sinjinbaek	2016	Japonica	Japonica 1	Functional	Ginbozu	105	106	7	3	3	4.33333	4.33863
DB-253	Youngjin	2016	Japonica	Japonica 1	Functional	Ginbozu	103	106	7	7	8	7.33333	7.08677
DB-254	Saechilbo	2016	Japonica	Japonica 1	Functional	Type 6	99	100	7	7	9	7.66667	7.39212
DB-255	Miho	2016	Japonica	Japonica 2	Functional	Ginbozu	107	107	5	5	7	5.66667	5.56003
DB-256	Aromi	2016	Japonica	Japonica 1	Functional	Type 6	107	108	4	3	3	3.33333	3.42259
DB-257	Hangaru	2016	Japonica	Japonica 1	Functional	Type 6	101	103	9	5	7	7	6.78142
DB-258	MY298BB	2016	Japonica	Japonica 2	Functional	Ginbozu	101	104	6	3	7	5.33333	5.25468
DB-259	MY299BK	2016	Japonica	Japonica 1	Functional	Ginbozu	104	106	7	5	6	6	5.86538
DB-260	Yechan	2017	Japonica	Japonica 2	Functional	Ginbozu	101	103	5	5	5	5	4.94933
DB-261	Saeilpum	2017	Japonica	Japonica 1	Functional	Ginbozu	103	104	5	1	3	3	3.11724
DB-262	Keunpum	2017	Japonica	Japonica 1	Functional	Ginbozu	100	101	9	5	7	7	6.78142
DB-263	Misiru	2017	Japonica	Japonica 1	Functional	Ginbozu	100	100	9	7	8	8	7.69747
DB-264	Taebaekbyeo	1979	Tongil	Tongil	Nonfunctional	Type 7	91	89	1	1	2	1.33333	1.5905
DB-265	Cheongcheongbyeo	1979	Tongil	Tongil	Nonfunctional	Type 7	99	93	3	1	3	2.33333	2.50654
DB-266	Samgangbyeo	1982	Tongil	Tongil	Nonfunctional	Type 7	97	90	1	1	2	1.33333	1.5905
DB-267	Jungwonbyeo	1984	Tongil	Tongil	Nonfunctional	Type 7	100	94	1	1	2	1.33333	1.5905
DB-268	Yongmunbyeo	1985	Tongil	Tongil	Nonfunctional	Type 7	94	88	1	1	2	1.33333	1.5905
DB-270	Dasanbyeo	1995	Tongil	Tongil	Nonfunctional	Type 7	94	94	1	1	2	1.33333	1.5905
DB-271	Namcheonbyeo	1995	Tongil	Tongil	Nonfunctional	Type 7	95	94	1	1	2	1.33333	1.5905
DB-273	Andabyeo	1998	Tongil	Tongil	Nonfunctional	Type 7	95	94	1	1	2	1.33333	1.5905
DB-274	Areum	1999	Tongil	Tongil	Nonfunctional	Type 7	95	93	1	1	2	1.33333	1.5905
DB-275	Hanareum	2002	Tongil	Tongil	Nonfunctional	Type 7	101	97	1	1	2	1.33333	1.5905
DB-276	DASAN1HO	2006	Tongil	Tongil	Nonfunctional	Type 7	94	96	1	1	2	1.33333	1.5905
DB-277	Keunseom	2006	Tongil	Tongil	Nonfunctional	Type 7	98	95	1	1	2	1.33333	1.5905
DB-278	Hangangchal 1ho	2006	Tongil	Tongil	Nonfunctional	Type 7	98	95	1	1	2	1.33333	1.5905
DB-279	Dasan2ho	2009	Tongil	Tongil	Nonfunctional	Type 7	93	94	1	1	2	1.33333	1.5905
DB-280	Hanareum 2	2010	Tongil	Tongil	Nonfunctional	Type 7	97	95	1	1	2	1.33333	1.5905
DB-281	Palbangmi	2012	Tongil	Tongil	Nonfunctional	Type 7	97	95	1	1	3	1.66667	1.89585
DB-282	Mimyeon	2012	Tongil	Tongil	Functional	Type 1	91	92	1	1	2	1.33333	1.5905
DB-283	Saemimyeon	2014	Tongil	Tongil	Nonfunctional	Type 7	101	99	1	1	2	1.33333	1.5905
DB-284	Hanareumchal	2015	Tongil	Tongil	Nonfunctional	Type 7	101	97	1	1	2	1.33333	1.5905
DB-285	Shingil	2017	Tongil	Tongil	Nonfunctional	Type 7	99	96	1	1	NA	1	1.5872
DB-286	Hangangchalbyeo	1979	Tongil	Tongil	Nonfunctional	Type 7	100	95	1	1	2	1.33333	1.5905
DB-287	Nampungbyeo	1981	Tongil	Tongil	Nonfunctional	Type 7	99	92	3	1	2	2	2.20119
DB-288	Jangseongbyeo	1985	Tongil	Tongil	Nonfunctional	Type 7	101	94	1	1	3	1.66667	1.89585
DB-289	Hwangmibyeo 1ho	1993	Tongil	Tongil	Nonfunctional	Type 7	96	89	3	1	3	2.33333	2.50654
DB-290	NOKYANG	2006	Japonica	Japonica 1	Nonfunctional	Type 14	101	89	7	7	2	5.33333	5.25468
DB-291	Segyejinmi	2009	Tongil	Tongil	Nonfunctional	Type 7	96	94	1	1	2	1.33333	1.5905
DB-292	Hanareum3ho	2015	Tongil	Tongil	Nonfunctional	Type 7	96	96	1	1	2	1.33333	1.5905
DB-293	Hanareum4ho	2016	Tongil	Tongil	Nonfunctional	Type 7	102	96	1	1	2	1.33333	1.5905
DB-294	Geumgang1ho	2017	Tongil	Tongil	Nonfunctional	Type 7	103	99	1	1	2	1.33333	1.5905
DB-295	Mogwoo	2009	Tongil	Tongil	Nonfunctional	Type 14	134	112	3	1	4	2.66667	2.81189
DB-296	Mogyang	2010	Japonica	Japonica 1	Nonfunctional	se1	105	101	7	1	4	4	4.03328
DB-297	Nokwoo	2014	Japonica	Japonica 1	Functional	Type 11	110	109	5	5	5	5	4.94933
DB-298	Yeongwoo	2015	Tongil	Tongil	Nonfunctional	Type 14	105	99	3	1	4	2.66667	2.81189
DB-299	Cheongwoo	2016	Tongil	Tongil	Nonfunctional	Type 7	131	101	3	1	4	2.66667	2.81189
DB-300	Miwoo	2017	Tongil	Tongil	Nonfunctional	Type 14	109	104	1	1	2	1.33333	1.5905

## Sheet: Table S2
Supplementary Table 2. Climate data of the experimental field station.
Year	Month	Temperature			Average relative humidity (%)	Monthly rainfall (mm)
		Mean	Max	Min
2018	May	18.9	24.7	13.8	77	122.1
	June	23.1	29	18.7	79	137.2
	July	27.8	32.7	23.9	84	169.1
	August	28.6	33.7	24.7	81	368.9
	September	21.7	26.6	17.6	81	101.8
	October	13.9	19.3	9.2	78	123.2
2019	May	18.9	25.9	12.8	63	45.6
	June	21.9	27.2	17.8	83	89.1
	July	25.6	29.9	22.3	88	176.2
	August	26.8	31.4	23.3	88	117.7
	September	22.7	27.3	19	89	194.8
	October	16.6	21.9	12.4	80	73
2023	May	19.4	25.2	14.4	65	240.7
	June	23.3	28.9	19.2	70	169.9
	July	26.5	30.5	23.4	81	735
	August	27.5	31.9	24	77	274.8
	September	23.7	28.2	20.1	78	203.4
	October	16.1	21.8	11.4	69	18.2

## Sheet: Table S3
Supplementary Table 3. Variant distribution of 201,624 SNPs.
Chromosome	Length	SNP count	Variant rate (bp)
1	43270923	27378	1580
2	35937250	24388	1474
3	36413819	23696	1537
4	35502694	15037	2361
5	29958434	12621	2374
6	31248787	17691	1766
7	29697621	15949	1865
8	28443022	12874	2209
9	23012720	11646	1979
10	23207287	12978	1788
11	29021106	15487	1874
12	27531856	11879	2318
Total	373245519	201624	1927

## Sheet: Table S4
Supplementary Table 4. Summary of genetic properties of the markers.
Type	Count	Percentage
Transition	13091513	71.5
Transversion	5212693	28.5
Downstream	302839	57.2
Intergenic	136800	25.9
Exon	35542	6.7
Intron	28610	5.4
3' UTR	16091	3
5' UTR	7342	1.4
Splicing site	1540	0.3
Upstream	297.064	0.1
G/A	36865	18.3
C/T	36738	18.2
T/C	35571	17.6
A/G	35315	17.5
C/A	9128	4.5
A/C	8919	4.4
G/T	8905	4.4
T/G	8791	4.4
C/G	6324	3.1
G/C	6123	3
A/T	4569	2.3
T/A	4554	2.3

## Sheet: Table S5
Supplementary Table 5. Summary of blast score across year trials.
Year	Mean	Pearson's correlation
		2018	2019	2023
2018	4.9 ± 2.3	1
2019	3.4 ± 2.5	0.77***	1
2023	4.7 ± 2.2	0.78***	0.79***	1
* P < 0.05, ** P < 0.01, *** P < 0.001

## Sheet: Tabls S6
Supplementary Table 6. SNP information of the candidate genes
No	Name	Os06g0286500													Os06g0286700				Os06g0287500						Os12g0281300
		Haplotype	10376226	10377419	10377482	10377542	10377892	10377974	10378019	10379141	10379493	10379516	10379796	10380118	Haplotype	10387536	10387883	10389270	Haplotype	10436055	10438134	10438340	10438538	10438628	Haplotype	10606542	10606779	10607040	10607172	10607224	10607386	10607554	10607918	10610437	10610660	10611297	10611754
DB-001	Sobaegbyeo	1	T	T	T	G	G	C	C	C	T	C	A	C	2	G	C	T	5	T	A	G	A	A	1	G	C	C	T	A	A	T	A	T	C	G	G
DB-002	Odaebyeo	1	T	T	T	G	G	C	C	C	T	C	A	C	2	G	C	T	5	T	A	G	A	A	1	G	C	C	T	A	A	T	A	T	C	G	G
DB-003	Unbongbyeo	1	T	T	T	G	G	C	C	C	T	C	A	C	2	G	C	T	5	T	A	G	A	A	1	G	C	C	T	A	A	T	A	T	C	G	G
DB-004	Geumobyeo	1	T	T	T	G	G	C	C	C	T	C	A	C	2	G	C	T	5	T	A	G	A	A	1	G	C	C	T	A	A	T	A	T	C	G	G
DB-005	Jinmibyeo	3	T	G	C	A	G	T	A	T	A	G	G	T	1	G	C	C	4	C	T	T	A	A	1	G	C	C	T	A	A	T	A	T	C	G	G
DB-006	Obongbyeo	3	T	G	C	A	G	T	A	T	A	G	G	T	4	C	T	C	1	C	A	G	G	A	5	A	T	T	C	A	T	G	G	C	T	C	T
DB-007	Namwonbyeo	1	T	T	T	G	G	C	C	C	T	C	A	C	2	G	C	T	5	T	A	G	A	A	1	G	C	C	T	A	A	T	A	T	C	G	G
DB-008	Jinbuchalbyeo	3	T	G	C	A	G	T	A	T	A	G	G	T	1	G	C	C	4	C	T	T	A	A	5	A	T	T	C	A	T	G	G	C	T	C	T
DB-009	Jinbubyeo	1	T	T	T	G	G	C	C	C	T	C	A	C	2	G	C	T	5	T	A	G	A	A	1	G	C	C	T	A	A	T	A	T	C	G	G
DB-010	Jinbuolbyeo	2	T	T	T	G	A	C	C	C	A	C	A	C	4	C	T	C	1	C	A	G	G	A	1	G	C	C	T	A	A	T	A	T	C	G	G
DB-011	Sinunbongbyeo	1	T	T	T	G	G	C	C	C	T	C	A	C	2	G	C	T	5	T	A	G	A	A	1	G	C	C	T	A	A	T	A	T	C	G	G
DB-012	Sangjubyeo	1	T	T	T	G	G	C	C	C	T	C	A	C	2	G	C	T	5	T	A	G	A	A	1	G	C	C	T	A	A	T	A	T	C	G	G
DB-013	Dunnaebyeo	1	T	T	T	G	G	C	C	C	T	C	A	C	2	G	C	T	5	T	A	G	A	A	1	G	C	C	T	A	A	T	A	T	C	G	G
DB-014	Joryeongbyeo	N/A	T	T	T	G	A	C	C	C	A	C	A	C	N/A	N	T	C	N/A	C	A	G	G	A	N/A	G	C	C	T	A	A	T	A	T	C	G	G
DB-015	Unjangbyeo	1	T	T	T	G	G	C	C	C	T	C	A	C	2	G	C	T	1	T	A	G	A	A	1	G	C	C	T	A	A	T	A	T	C	G	G
DB-016	Samcheonbyeo	1	T	T	T	G	G	C	C	C	T	C	A	C	2	G	C	T	5	T	A	G	A	A	1	G	C	C	T	A	A	T	A	T	C	G	G
DB-017	Junghwabyeo	1	T	T	T	G	G	C	C	C	T	C	A	C	2	G	C	T	5	T	A	G	A	A	5	A	T	T	C	A	T	G	G	C	T	C	T
DB-018	Keumobyeo 2ho	3	T	G	C	A	G	T	A	T	A	G	G	T	1	G	C	C	5	C	T	T	A	A	1	G	C	C	T	A	A	T	A	T	C	G	G
DB-019	Gurubyeo	1	T	T	T	G	G	C	C	C	T	C	A	C	2	G	C	T	4	T	A	G	A	A	5	A	T	T	C	A	T	G	G	C	T	C	T
DB-020	Heukjinjubyeo	3	T	G	C	A	G	T	A	T	A	G	G	T	1	G	C	C	5	C	T	T	A	A	5	A	T	T	C	A	T	G	G	C	T	C	T
DB-021	Sangjuchalbyeo	1	T	T	T	G	G	C	C	C	T	C	A	C	2	G	C	T	4	T	A	G	A	A	5	A	T	T	C	A	T	G	G	C	T	C	T
DB-022	Undoobyeo	1	T	T	T	G	G	C	C	C	T	C	A	C	2	G	C	T	5	T	A	G	A	A	1	G	C	C	T	A	A	T	A	T	C	G	G
DB-023	Mananbyeo	3	T	G	C	A	G	T	A	T	A	G	G	T	1	G	C	C	5	C	A	G	G	A	5	A	T	T	C	A	T	G	G	C	T	C	T
DB-024	Jeogjinju	3	T	G	C	A	G	T	A	T	A	G	G	T	1	G	C	C	1	C	A	G	G	A	5	A	T	T	C	A	T	G	G	C	T	C	T
DB-025	Taebong	1	T	T	T	G	G	C	C	C	T	C	A	C	2	G	C	T	1	T	A	G	A	A	1	G	C	C	T	A	A	T	A	T	C	G	G
DB-026	Jungsan	3	T	G	C	A	G	T	A	T	A	G	G	T	1	G	C	C	5	C	T	T	A	A	5	A	T	T	C	A	T	G	G	C	T	C	T
DB-027	Saesangchu	1	T	T	T	G	G	C	C	C	T	C	A	C	2	G	C	T	4	T	A	G	A	A	5	A	T	T	C	A	T	G	G	C	T	C	T
DB-028	Manchu	3	T	G	C	A	G	T	A	T	A	G	G	T	1	G	C	C	5	C	T	T	A	A	5	A	T	T	C	A	T	G	G	C	T	C	T
DB-029	Manho	3	T	G	C	A	G	T	A	T	A	G	G	T	1	G	C	C	4	C	T	T	A	A	1	G	C	C	T	A	A	T	A	T	C	G	G
DB-030	Namil	N/A	T	G	C	G	G	T	C	T	A	G	G	T	N/A	G	T	N	N/A	C	A	G	A	G	N/A	G	C	C	T	A	A	T	A	T	C	G	G
DB-031	Joan	1	T	T	T	G	G	C	C	C	T	C	A	C	2	G	C	T	4	T	A	G	A	A	1	G	C	C	T	A	A	T	A	T	C	G	G
DB-032	Heugkwang	3	T	G	C	A	G	T	A	T	A	G	G	T	1	G	C	C	2	C	T	T	A	A	1	G	C	C	T	A	A	T	A	T	C	G	G
DB-033	Goun	1	T	T	T	G	G	C	C	C	T	C	A	C	2	G	C	T	5	T	A	G	A	A	1	G	C	C	T	A	A	T	A	T	C	G	G
DB-034	Unkwang	1	T	T	T	G	G	C	C	C	T	C	A	C	2	G	C	T	4	T	A	G	A	A	1	G	C	C	T	A	A	T	A	T	C	G	G
DB-035	Josaengheugchal	3	T	G	C	A	G	T	A	T	A	G	G	T	1	G	C	C	5	C	T	T	A	A	1	G	C	C	T	A	A	T	A	T	C	G	G
DB-036	Odae1ho	1	T	T	T	G	G	C	C	C	T	C	A	C	2	G	C	T	5	T	A	G	A	A	1	G	C	C	T	A	A	T	A	T	C	G	G
DB-037	Sinunbong 1ho	1	T	T	T	G	G	C	C	C	T	C	A	C	2	G	C	T	4	T	A	G	A	A	1	G	C	C	T	A	A	T	A	T	C	G	G
DB-038	manna	1	T	T	T	G	G	C	C	C	T	C	A	C	2	G	C	T	5	T	A	G	A	A	1	G	C	C	T	A	A	T	A	T	C	G	G
DB-039	Keumo3ho	N/A	T	G	C	G	G	T	C	T	A	G	G	T	N/A	S	C	C	N/A	T	A	G	A	A	N/A	G	C	C	T	A	A	T	A	T	C	G	G
DB-040	Hwangkeumbora	3	T	G	C	A	G	T	A	T	A	G	G	T	4	C	T	C	5	C	A	G	G	A	5	A	T	T	C	A	T	G	G	C	T	C	T
DB-041	Sandeuljinmi	1	T	T	T	G	G	C	C	C	T	C	A	C	2	G	C	T	5	T	A	G	A	A	5	A	T	T	C	A	T	G	G	C	T	C	T
DB-043	Pyeongwon	1	T	T	T	G	G	C	C	C	T	C	A	C	2	G	C	T	5	T	A	G	A	A	5	A	T	T	C	A	T	G	G	C	T	C	T
DB-044	Unmi	1	T	T	T	G	G	C	C	C	T	C	A	C	2	G	C	T	1	T	A	G	A	A	1	G	C	C	T	A	A	T	A	T	C	G	G
DB-045	Handeul	N/A	T	N	T	G	G	C	C	C	T	C	A	C	N/A	G	C	T	N/A	T	A	G	A	A	N/A	A	T	T	C	A	T	G	G	C	T	C	T
DB-046	Jogwang	3	T	G	C	A	G	T	A	T	A	G	G	T	1	G	C	C	5	C	A	G	G	A	5	A	T	T	C	A	T	G	G	C	T	C	T
DB-047	BoSeog	1	T	T	T	G	G	C	C	C	T	C	A	C	2	G	C	T	5	T	A	G	A	A	1	G	C	C	T	A	A	T	A	T	C	G	G
DB-048	Joami	1	T	T	T	G	G	C	C	C	T	C	A	C	2	G	C	T	5	T	A	G	A	A	5	A	T	T	C	A	T	G	G	C	T	C	T
DB-049	Hanseol	3	T	G	C	A	G	T	A	T	A	G	G	T	1	G	C	C	5	C	T	T	A	A	1	G	C	C	T	A	A	T	A	T	C	G	G
DB-050	Joun	3	T	G	C	A	G	T	A	T	A	G	G	T	4	C	T	C	1	C	A	G	G	A	5	A	T	T	C	A	T	G	G	C	T	C	T
DB-051	Geumyoung	1	T	T	T	G	G	C	C	C	T	C	A	C	2	G	C	T	5	T	A	G	A	A	5	A	T	T	C	A	T	G	G	C	T	C	T
DB-052	Manjong	3	T	G	C	A	G	T	A	T	A	G	G	T	1	G	C	C	5	C	A	G	G	A	1	G	C	C	T	A	A	T	A	T	C	G	G
DB-053	Wolbaek	1	T	T	T	G	G	C	C	C	T	C	A	C	2	G	C	T	4	T	A	G	A	A	5	A	T	T	C	A	T	G	G	C	T	C	T
DB-054	Seolbaek	1	T	T	T	G	G	C	C	C	T	C	A	C	2	G	C	T	1	T	A	G	A	A	5	A	T	T	C	A	T	G	G	C	T	C	T
DB-055	Jopyeong	1	T	T	T	G	G	C	C	C	T	C	A	C	2	G	C	T	5	T	A	G	A	A	1	G	C	C	T	A	A	T	A	T	C	G	G
DB-056	Jeogjinjuchal	N/A	T	G	C	G	G	T	C	T	A	G	G	T	N/A	G	C	N	N/A	C	A	G	G	A	N/A	G	C	C	T	A	A	T	G	T	C	G	G
DB-057	Cheongbaekchal	N/A	T	G	C	G	G	T	C	T	A	G	G	T	N/A	G	T	N	N/A	C	A	G	A	G	N/A	A	T	T	C	A	T	G	G	C	T	C	T
DB-058	Seolemi	1	T	T	T	G	G	C	C	C	T	C	A	C	2	G	C	T	1	T	A	G	A	A	5	A	T	T	C	A	T	G	G	C	T	C	T
DB-059	Joeunheukmi	1	T	T	T	G	G	C	C	C	T	C	A	C	2	G	C	T	5	T	A	G	A	A	1	G	C	C	T	A	A	T	A	T	C	G	G
DB-060	Saeodae	N/A	T	G	C	G	G	T	C	T	A	G	G	T	N/A	G	T	N	N/A	C	A	G	A	G	N/A	A	T	T	C	A	T	G	G	C	T	C	T
DB-061	Jinseolchal	3	T	G	C	A	G	T	A	T	A	G	G	T	1	G	C	C	5	C	T	T	A	A	5	A	T	T	C	A	T	G	G	C	T	C	T
DB-062	Jungmo1024ho	1	T	T	T	G	G	C	C	C	T	C	A	C	2	G	C	T	5	T	A	G	A	A	5	A	T	T	C	A	T	G	G	C	T	C	T
DB-063	Sanhomi	N/A	T	T	T	G	G	C	C	C	T	C	A	C	N/A	G	C	T	N/A	T	A	G	A	A	N/A	G	C	C	T	A	A	T	A	T	N	G	G
DB-064	Hwawang	3	T	G	C	A	G	T	A	T	A	G	G	T	1	G	C	C	2	C	T	T	A	A	1	G	C	C	T	A	A	T	A	T	C	G	G
DB-065	Nunkeunheugchal	3	T	G	C	A	G	T	A	T	A	G	G	T	1	G	C	C	5	C	T	T	A	A	5	A	T	T	C	A	T	G	G	C	T	C	T
DB-066	Asemi	3	T	G	C	A	G	T	A	T	A	G	G	T	1	G	C	C	5	C	T	T	A	A	5	A	T	T	C	A	T	G	G	C	T	C	T
DB-067	Ondami	3	T	G	C	A	G	T	A	T	A	G	G	T	1	G	C	C	2	C	T	T	A	A	5	A	T	T	C	A	T	G	G	C	T	C	T
DB-068	Jungmo1032	3	T	G	C	A	G	T	A	T	A	G	G	T	1	G	C	C	4	C	A	G	G	A	1	G	C	C	T	A	A	T	A	T	C	G	G
DB-069	Jinok	1	T	T	T	G	G	C	C	C	T	C	A	C	2	G	C	T	5	T	A	G	A	A	1	G	C	C	T	A	A	T	A	T	C	G	G
DB-070	Baegilmi	3	T	G	C	A	G	T	A	T	A	G	G	T	1	G	C	C	5	C	T	T	A	A	1	G	C	C	T	A	A	T	A	T	C	G	G
DB-071	Asemi1ho	1	T	T	T	G	G	C	C	C	T	C	A	C	2	G	C	T	4	T	A	G	A	A	1	G	C	C	T	A	A	T	A	T	C	G	G
DB-072	Haedamssal	1	T	T	T	G	G	C	C	C	T	C	A	C	2	G	C	T	4	T	A	G	A	A	1	G	C	C	T	A	A	T	A	T	C	G	G
DB-073	Nunkeunheugchal1ho	1	T	T	T	G	G	C	C	C	T	C	A	C	2	G	C	T	4	T	A	G	A	A	1	G	C	C	T	A	A	T	A	T	C	G	G
DB-074	Unilchal	1	T	T	T	G	G	C	C	C	T	C	A	C	2	G	C	T	4	T	A	G	A	A	5	A	T	T	C	A	T	G	G	C	T	C	T
DB-075	Jungmo1043	2	T	T	T	G	A	C	C	C	A	C	A	C	4	C	T	C	1	C	A	G	G	A	1	G	C	C	T	A	A	T	A	T	C	G	G
DB-076	Jinhan	1	T	T	T	G	G	C	C	C	T	C	A	C	2	G	C	T	5	T	A	G	A	A	1	G	C	C	T	A	A	T	A	T	C	G	G
DB-077	Jopum	3	T	G	C	A	G	T	A	T	A	G	G	T	1	G	C	C	4	C	T	T	A	A	5	A	T	T	C	A	T	G	G	C	T	C	T
DB-078	Joil	1	T	T	T	G	G	C	C	C	T	C	A	C	2	G	C	T	5	T	A	G	A	A	1	G	C	C	T	A	A	T	A	T	C	G	G
DB-079	Danpyeng	4	T	G	C	G	G	T	C	T	A	G	G	T	3	C	C	C	5	T	A	G	A	A	1	G	C	C	T	A	A	T	A	T	C	G	G
DB-080	Unbaekchal	1	T	T	T	G	G	C	C	C	T	C	A	C	2	G	C	T	5	T	A	G	A	A	1	G	C	C	T	A	A	T	A	T	C	G	G
DB-081	Jinkwang	3	T	G	C	A	G	T	A	T	A	G	G	T	1	G	C	C	5	C	A	G	G	A	1	G	C	C	T	A	A	T	A	T	C	G	G
DB-082	Seongsan	1	T	T	T	G	G	C	C	C	T	C	A	C	2	G	C	T	1	T	A	G	A	A	1	G	C	C	T	A	A	T	A	T	C	G	G
DB-083	Jonong	2	T	T	T	G	A	C	C	C	A	C	A	C	4	C	T	C	5	C	A	G	G	A	1	G	C	C	T	A	A	T	A	T	C	G	G
DB-084	Shinpyeong	1	T	T	T	G	G	C	C	C	T	C	A	C	2	G	C	T	4	T	A	G	A	A	1	G	C	C	T	A	A	T	A	T	C	G	G
DB-085	CW92-MR	4	T	G	C	G	G	T	C	T	A	G	G	T	3	C	C	C	5	T	A	G	A	A	1	G	C	C	T	A	A	T	A	T	C	G	G
DB-086	Haedeul	1	T	T	T	G	G	C	C	C	T	C	A	C	2	G	C	T	5	T	A	G	A	A	1	G	C	C	T	A	A	T	A	T	C	G	G
DB-088	Sinseonchalbyeo	3	T	G	C	A	G	T	A	T	A	G	G	T	1	G	C	C	5	C	A	G	G	A	1	G	C	C	T	A	A	T	A	T	C	G	G
DB-089	Gihobyeo	2	T	T	T	G	A	C	C	C	A	C	A	C	4	C	T	C	1	C	A	G	G	A	5	A	T	T	C	A	T	G	G	C	T	C	T
DB-090	Hwaseongbyeo	3	T	G	C	A	G	T	A	T	A	G	G	T	1	G	C	C	5	C	T	T	A	A	1	G	C	C	T	A	A	T	A	T	C	G	G
DB-091	Yeongdeogbyeo	3	T	G	C	A	G	T	A	T	A	G	G	T	1	G	C	C	1	C	A	G	G	A	1	G	C	C	T	A	A	T	A	T	C	G	G
DB-092	Palgongbyeo	3	T	G	C	A	G	T	A	T	A	G	G	T	1	G	C	C	5	C	A	G	G	A	1	G	C	C	T	A	A	T	A	T	C	G	G
DB-093	Hwajinbyeo	2	T	T	T	G	A	C	C	C	A	C	A	C	4	C	T	C	5	C	A	G	G	A	1	G	C	C	T	A	A	T	A	T	C	G	G
DB-094	Sangnambatbyeo	N/A	T	G	C	G	G	T	C	T	A	G	G	T	N/A	G	C	N	N/A	C	A	G	G	A	N/A	G	C	C	T	A	A	T	G	T	C	G	G
DB-095	Jannganbyeo	3	T	G	C	A	G	T	A	T	A	G	G	T	1	G	C	C	5	C	T	T	A	A	5	A	T	T	C	A	T	G	G	C	T	C	T
DB-096	Seoanbyeo	2	T	T	T	G	A	C	C	C	A	C	A	C	4	C	T	C	1	C	A	G	G	A	5	A	T	T	C	A	T	G	G	C	T	C	T
DB-097	Hwayeongbyeo	3	T	G	C	A	G	T	A	T	A	G	G	T	1	G	C	C	1	C	A	G	G	A	1	G	C	C	T	A	A	T	A	T	C	G	G
DB-098	Hwaseonchalbyeo	3	T	G	C	A	G	T	A	T	A	G	G	T	1	G	C	C	4	C	A	G	G	A	1	G	C	C	T	A	A	T	A	T	C	G	G
DB-099	Gancheokbyeo	2	T	T	T	G	A	C	C	C	A	C	A	C	4	C	T	C	1	C	A	G	G	A	1	G	C	C	T	A	A	T	A	T	C	G	G
DB-100	Hwajungbyeo	3	T	G	C	A	G	T	A	T	A	G	G	T	1	G	C	C	1	C	A	G	G	A	1	G	C	C	T	A	A	T	A	T	C	G	G
DB-101	Daeripbyeo 1ho	3	T	G	C	A	G	T	A	T	A	G	G	T	1	G	C	C	1	C	A	G	G	A	1	G	C	C	T	A	A	T	A	T	C	G	G
DB-102	Nonganbyeo	4	T	G	C	G	G	T	C	T	A	G	G	T	3	C	C	C	1	T	A	G	A	A	1	G	C	C	T	A	A	T	A	T	C	G	G
DB-103	Juanbyeo	2	T	T	T	G	A	C	C	C	A	C	A	C	4	C	T	C	4	C	A	G	G	A	1	G	C	C	T	A	A	T	A	T	C	G	G
DB-104	Keumobyeo 1ho	2	T	T	T	G	A	C	C	C	A	C	A	C	4	C	T	C	1	C	A	G	G	A	1	G	C	C	T	A	A	T	A	T	C	G	G
DB-105	Naepungbyeo	2	T	T	T	G	A	C	C	C	A	C	A	C	4	C	T	C	1	C	A	G	G	A	1	G	C	C	T	A	A	T	A	T	C	G	G
DB-106	Daejinbyeo	2	T	T	T	G	A	C	C	C	A	C	A	C	4	C	T	C	1	C	A	G	G	A	5	A	T	T	C	A	T	G	G	C	T	C	T
DB-107	Surabyeo	2	T	T	T	G	A	C	C	C	A	C	A	C	4	C	T	C	1	C	A	G	G	A	5	A	T	T	C	A	T	G	G	C	T	C	T
DB-108	Hwabongbyeo	3	T	G	C	A	G	T	A	T	A	G	G	T	1	G	C	C	1	C	A	G	G	A	5	A	T	T	C	A	T	G	G	C	T	C	T
DB-109	Jinpum	3	T	G	C	A	G	T	A	T	A	G	G	T	1	G	C	C	1	C	T	T	A	A	1	G	C	C	T	A	A	T	A	T	C	G	G
DB-110	Sobi	3	T	G	C	A	G	T	A	T	A	G	G	T	1	G	C	C	5	C	A	G	G	A	1	G	C	C	T	A	A	T	A	T	C	G	G
DB-111	Seolhyangchal	3	T	G	C	A	G	T	A	T	A	G	G	T	1	G	C	C	1	C	A	G	G	A	1	G	C	C	T	A	A	T	A	T	C	G	G
DB-112	Sampyeong	2	T	T	T	G	A	C	C	C	A	C	A	C	4	C	T	C	1	C	A	G	G	A	5	A	T	T	C	A	T	G	G	C	T	C	T
DB-113	Hwaan	N/A	T	T	T	G	N	C	C	C	A	C	A	C	N/A	C	T	C	N/A	C	A	G	G	A	N/A	A	T	T	C	A	T	N	G	C	T	C	T
DB-114	Manpung	N/A	T	G	C	A	G	T	A	T	A	G	G	T	N/A	G	C	C	N/A	C	A	G	G	A	N/A	G	C	C	T	A	A	T	A	T	N	G	G
DB-115	Haepyeong	3	T	G	C	A	G	T	A	T	A	G	G	T	1	G	C	C	1	C	A	G	G	A	1	G	C	C	T	A	A	T	A	T	C	G	G
DB-116	Saegyehwa	3	T	G	C	A	G	T	A	T	A	G	G	T	1	G	C	C	1	C	A	G	G	A	1	G	C	C	T	A	A	T	A	T	C	G	G
DB-117	Manweol	3	T	G	C	A	G	T	A	T	A	G	G	T	1	G	C	C	1	C	A	G	G	A	1	G	C	C	T	A	A	T	A	T	C	G	G
DB-118	Youngan	2	T	T	T	G	A	C	C	C	A	C	A	C	4	C	T	C	4	C	A	G	G	A	5	A	T	T	C	A	T	G	G	C	T	C	T
DB-119	Geuman	2	T	T	T	G	A	C	C	C	A	C	A	C	4	C	T	C	1	C	A	G	G	A	5	A	T	T	C	A	T	G	G	C	T	C	T
DB-120	Daepyeong	3	T	G	C	A	G	T	A	T	A	G	G	T	1	G	C	C	1	C	A	G	G	A	1	G	C	C	T	A	A	T	A	T	C	G	G
DB-121	Samdeog	3	T	G	C	A	G	T	A	T	A	G	G	T	1	G	C	C	1	C	A	G	G	A	1	G	C	C	T	A	A	T	A	T	C	G	G
DB-122	Pungmi	3	T	G	C	A	G	T	A	T	A	G	G	T	1	G	C	C	1	C	A	G	G	A	1	G	C	C	T	A	A	T	A	T	C	G	G
DB-123	Boseogchal	3	T	G	C	A	G	T	A	T	A	G	G	T	1	G	C	C	1	C	A	G	G	A	1	G	C	C	T	A	A	T	A	T	C	G	G
DB-124	Haepyeongchal	3	T	G	C	A	G	T	A	T	A	G	G	T	1	G	C	C	1	C	A	G	G	A	1	G	C	C	T	A	A	T	A	T	C	G	G
DB-125	Seoan1ho	2	T	T	T	G	A	C	C	C	A	C	A	C	4	C	T	C	1	C	A	G	G	A	1	G	C	C	T	A	A	T	A	T	C	G	G
DB-126	Geunnun	2	T	T	T	G	A	C	C	C	A	C	A	C	4	C	T	C	1	C	A	G	G	A	1	G	C	C	T	A	A	T	A	T	C	G	G
DB-127	Cheonga	3	T	G	C	A	G	T	A	T	A	G	G	T	1	G	C	C	1	C	A	G	G	A	1	G	C	C	T	A	A	T	A	T	C	G	G
DB-128	Gangbaek	2	T	T	T	G	A	C	C	C	A	C	A	C	4	C	T	C	1	C	A	G	G	A	5	A	T	T	C	A	T	G	G	C	T	C	T
DB-129	Haechanmulgyeol	3	T	G	C	A	G	T	A	T	A	G	G	T	1	G	C	C	1	C	A	G	G	A	5	A	T	T	C	A	T	G	G	C	T	C	T
DB-130	Donghaejinmi	2	T	T	T	G	A	C	C	C	A	C	A	C	4	C	T	C	1	C	A	G	G	A	1	G	C	C	T	A	A	T	A	T	C	G	G
DB-131	Cheongdam	2	T	T	T	G	A	C	C	C	A	C	A	C	4	C	T	C	1	C	A	G	G	A	1	G	C	C	T	A	A	T	A	T	C	G	G
DB-132	HONGJINJU	2	T	T	T	G	A	C	C	C	A	C	A	C	4	C	T	C	1	C	A	G	G	A	1	G	C	C	T	A	A	T	A	T	C	G	G
DB-133	Nunbora	2	T	T	T	G	A	C	C	C	A	C	A	C	4	C	T	C	1	C	A	G	G	A	1	G	C	C	T	A	A	T	A	T	C	G	G
DB-134	Cheongan	3	T	G	C	A	G	T	A	T	A	G	G	T	1	G	C	C	1	C	A	G	G	A	1	G	C	C	T	A	A	T	A	T	C	G	G
DB-135	Borami	N/A	T	T	T	G	A	C	C	C	A	C	A	Y	N/A	C	T	C	N/A	C	A	G	G	A	N/A	G	C	C	T	A	A	T	A	T	C	G	G
DB-136	Goami3ho	2	T	T	T	G	A	C	C	C	A	C	A	C	4	C	T	C	1	C	A	G	G	A	1	G	C	C	T	A	A	T	A	T	C	G	G
DB-137	Heugseol	2	T	T	T	G	A	C	C	C	A	C	A	C	4	C	T	C	1	C	A	G	G	A	1	G	C	C	T	A	A	T	A	T	C	G	G
DB-138	Haeoreumi	3	T	G	C	A	G	T	A	T	A	G	G	T	1	G	C	C	1	C	A	G	G	A	1	G	C	C	T	A	A	T	A	T	C	G	G
DB-139	Boseogheugchal	3	T	G	C	A	G	T	A	T	A	G	G	T	1	G	C	C	1	C	A	G	G	A	1	G	C	C	T	A	A	T	A	T	C	G	G
DB-140	Migwang	2	T	T	T	G	A	C	C	C	A	C	A	C	4	C	T	C	1	C	A	G	G	A	5	A	T	T	C	A	T	G	G	C	T	C	T
DB-141	Cheongnam	3	T	G	C	A	G	T	A	T	A	G	G	T	1	G	C	C	1	C	A	G	G	A	1	G	C	C	T	A	A	T	A	T	C	G	G
DB-142	Suryeojinmi	3	T	G	C	A	G	T	A	T	A	G	G	T	1	G	C	C	1	C	A	G	G	A	1	G	C	C	T	A	A	T	A	T	C	G	G
DB-143	Gangchan	3	T	G	C	A	G	T	A	T	A	G	G	T	1	G	C	C	1	C	T	T	A	A	1	G	C	C	T	A	A	T	A	T	C	G	G
DB-144	Suan	2	T	T	T	G	A	C	C	C	A	C	A	C	4	C	T	C	1	C	A	G	G	A	1	G	C	C	T	A	A	T	A	T	C	G	G
DB-145	Shinbaeg	2	T	T	T	G	A	C	C	C	A	C	A	C	4	C	T	C	1	C	A	G	G	A	1	G	C	C	T	A	A	T	A	T	C	G	G
DB-146	Dongbo	3	T	G	C	A	G	T	A	T	A	G	G	T	1	G	C	C	1	C	A	G	G	A	1	G	C	C	T	A	A	T	A	T	C	G	G
DB-147	Jungsaenggold	3	T	G	C	A	G	T	A	T	A	G	G	T	1	G	C	C	1	C	A	G	G	A	1	G	C	C	T	A	A	T	A	T	C	G	G
DB-148	Seonhyangheukmi	4	T	G	C	G	G	T	C	T	A	G	G	T	1	G	C	C	1	C	A	G	A	A	1	G	C	C	T	A	A	T	A	T	C	G	G
DB-149	Daebo	3	T	G	C	A	G	T	A	T	A	G	G	T	1	G	C	C	1	C	A	G	G	A	1	G	C	C	T	A	A	T	A	T	C	G	G
DB-150	Geonyang2ho	N/A	T	T	T	G	A	C	C	C	A	C	A	C	N/A	S	T	C	N/A	C	A	G	G	A	N/A	G	C	C	T	A	A	T	A	T	C	G	G
DB-151	Dabo	3	T	G	C	A	G	T	A	T	A	G	G	T	1	G	C	C	1	C	A	G	G	A	1	G	C	C	T	A	A	T	A	T	C	G	G
DB-152	Dodamssal	3	T	G	C	A	G	T	A	T	A	G	G	T	1	G	C	C	1	C	A	G	G	A	1	G	C	C	T	A	A	T	A	T	C	G	G
DB-153	Bodrami	2	T	T	T	G	A	C	C	C	A	C	A	C	4	C	T	C	1	C	A	G	G	A	1	G	C	C	T	A	A	T	A	T	C	G	G
DB-154	Sinbo	2	T	T	T	G	A	C	C	C	A	C	A	C	4	C	T	C	4	C	A	G	G	A	1	G	C	C	T	A	A	T	A	T	C	G	G
DB-155	Jungmo1034	3	T	G	C	A	G	T	A	T	A	G	G	T	1	G	C	C	1	C	A	G	G	A	1	G	C	C	T	A	A	T	A	T	C	G	G
DB-156	Haepum	2	T	T	T	G	A	C	C	C	A	C	A	C	4	C	T	C	1	C	A	G	G	A	1	G	C	C	T	A	A	T	A	T	C	G	G
DB-157	Seonpum	3	T	G	C	A	G	T	A	T	A	G	G	T	1	G	C	C	1	C	A	G	G	A	1	G	C	C	T	A	A	T	A	T	C	G	G
DB-158	Youngbo	3	T	G	C	A	G	T	A	T	A	G	G	T	1	G	C	C	1	C	A	G	G	A	1	G	C	C	T	A	A	T	A	T	C	G	G
DB-159	Samkwang1ho	3	T	G	C	A	G	T	A	T	A	G	G	T	1	G	C	C	2	C	A	G	G	A	1	G	C	C	T	A	A	T	A	T	C	G	G
DB-160	Cheongpum	3	T	G	C	A	G	T	A	T	A	G	G	T	1	G	C	C	3	C	A	G	G	A	1	G	C	C	T	A	A	T	A	T	C	G	G
DB-161	Sangbo	3	T	G	C	A	G	T	A	T	A	G	G	T	1	G	C	C	1	C	A	G	G	A	1	G	C	C	T	A	A	T	A	T	C	G	G
DB-162	Heugjinmi	2	T	T	T	G	A	C	C	C	A	C	A	C	4	C	T	C	1	C	A	G	G	A	1	G	C	C	T	A	A	T	A	T	C	G	G
DB-163	Boramchal	3	T	G	C	A	G	T	A	T	A	G	G	T	1	G	C	C	1	C	A	G	G	A	1	G	C	C	T	A	A	T	A	T	C	G	G
DB-164	Jeogjinju2ho	2	T	T	T	G	A	C	C	C	A	C	A	C	4	C	T	C	1	C	A	G	G	A	1	G	C	C	T	A	A	T	A	T	C	G	G
DB-165	Dongjinbyeo	2	T	T	T	G	A	C	C	C	A	C	A	C	4	C	T	C	1	C	A	G	G	A	5	A	T	T	C	A	T	G	G	C	T	C	T
DB-166	Daecheongbyeo	3	T	G	C	A	G	T	A	T	A	G	G	T	1	G	C	C	1	C	A	G	G	A	5	A	T	T	C	A	T	G	G	C	T	C	T
DB-167	Tamjinbyeo	2	T	T	T	G	A	C	C	C	A	C	A	C	4	C	T	C	1	C	A	G	G	A	5	A	T	T	C	A	T	G	G	C	T	C	T
DB-168	Kyehwabyeo	2	T	T	T	G	A	C	C	C	A	C	A	C	4	C	T	C	1	C	A	G	G	A	5	A	T	T	C	A	T	G	G	C	T	C	T
DB-169	Ilpumbyeo	2	T	T	T	G	A	C	C	C	A	C	A	C	4	C	T	C	1	C	A	G	G	A	1	G	C	C	T	A	A	T	A	T	C	G	G
DB-170	Manguembyeo	3	T	G	C	A	G	T	A	T	A	G	G	T	1	G	C	C	1	C	A	G	G	A	1	G	C	C	T	A	A	T	A	T	C	G	G
DB-171	Hwanambyeo	N/A	T	T	T	G	A	C	C	C	A	C	A	N	N/A	C	T	C	N/A	C	A	G	G	A	N/A	A	T	T	C	A	T	G	G	C	T	C	T
DB-172	Daeanbyeo	2	T	T	T	G	A	C	C	C	A	C	A	C	4	C	T	C	1	C	A	G	G	A	1	G	C	C	T	A	A	T	A	T	C	G	G
DB-173	Yangjobyeo	2	T	T	T	G	A	C	C	C	A	C	A	C	4	C	T	C	1	C	A	G	G	A	5	A	T	T	C	A	T	G	G	C	T	C	T
DB-174	Hwasinbyeo	3	T	G	C	A	G	T	A	T	A	G	G	T	1	G	C	C	1	C	A	G	G	A	1	G	C	C	T	A	A	T	A	T	C	G	G
DB-175	Hyangnambyeo	N/A	T	T	T	G	A	C	C	C	A	C	A	C	N/A	N	T	C	N/A	C	A	G	G	A	N/A	G	C	C	T	A	A	T	A	T	C	G	G
DB-176	Ilmibyeo	2	T	T	T	G	A	C	C	C	A	C	A	C	4	C	T	C	1	C	A	G	G	A	5	A	T	T	C	A	T	G	G	C	T	C	T
DB-177	Donganbyeo	2	T	T	T	G	A	C	C	C	A	C	A	C	4	C	T	C	1	C	A	G	G	A	5	A	T	T	C	A	T	G	G	C	T	C	T
DB-178	Hwasambyeo	3	T	G	C	A	G	T	A	T	A	G	G	T	1	G	C	C	1	C	A	G	G	A	1	G	C	C	T	A	A	T	A	T	C	G	G
DB-179	Daesanbyeo	2	T	T	T	G	A	C	C	C	A	C	A	C	4	C	T	C	1	C	A	G	G	A	5	A	T	T	C	A	T	G	G	C	T	C	T
DB-180	Nampyeongbyeo	3	T	G	C	A	G	T	A	T	A	G	G	T	1	G	C	C	1	C	A	G	G	A	1	G	C	C	T	A	A	T	A	T	C	G	G
DB-181	Heugnambyeo	3	T	G	C	A	G	T	A	T	A	G	G	T	1	G	C	C	1	C	A	G	G	A	3	G	C	C	C	A	A	T	G	C	C	C	G
DB-182	Aranghangchalbyeo	3	T	G	C	A	G	T	A	T	A	G	G	T	1	G	C	C	1	C	A	G	G	A	1	G	C	C	T	A	A	T	A	T	C	G	G
DB-183	Hoanbyeo	3	T	G	C	A	G	T	A	T	A	G	G	T	1	G	C	C	1	C	A	G	G	A	5	A	T	T	C	A	T	G	G	C	T	C	T
DB-184	Dongjinchal	2	T	T	T	G	A	C	C	C	A	C	A	C	4	C	T	C	1	C	A	G	G	A	1	G	C	C	T	A	A	T	A	T	C	G	G
DB-185	Mihyangbyeo	2	T	T	T	G	A	C	C	C	A	C	A	C	4	C	T	C	1	C	A	G	G	A	1	G	C	C	T	A	A	T	A	T	C	G	G
DB-186	Sindongjin	2	T	T	T	G	A	C	C	C	A	C	A	C	4	C	T	C	1	C	A	G	G	A	1	G	C	C	T	A	A	T	A	T	C	G	G
DB-187	Sujin	3	T	G	C	A	G	T	A	T	A	G	G	T	1	G	C	C	1	C	A	G	G	A	5	A	T	T	C	A	T	G	G	C	T	C	T
DB-188	Hojin	N/A	T	T	T	G	A	C	C	C	A	C	A	C	N/A	N	T	C	N/A	C	A	G	G	A	N/A	A	T	T	C	A	T	G	G	C	T	C	T
DB-189	Heughyang	3	T	G	C	A	G	T	A	T	A	G	G	T	1	G	C	C	1	C	A	G	G	A	1	G	C	C	T	A	A	T	A	T	C	G	G
DB-190	Junam	N/A	T	T	T	G	A	C	C	C	A	C	A	C	N/A	N	T	C	N/A	C	A	G	G	A	N/A	G	C	C	T	A	A	T	A	T	C	G	G
DB-191	Goami	2	T	T	T	G	A	C	C	C	A	C	A	C	4	C	T	C	1	C	A	G	G	A	5	A	T	T	C	A	T	G	G	C	T	C	T
DB-192	Dongin 1 ho	3	T	G	C	A	G	T	A	T	A	G	G	T	1	G	C	C	1	C	A	G	G	A	1	G	C	C	T	A	A	T	A	T	C	G	G
DB-193	Baekjinju	N/A	T	T	T	G	A	C	C	C	A	C	A	C	N/A	N	T	C	N/A	C	A	G	G	A	N/A	G	C	C	T	A	A	T	A	T	C	G	G
DB-194	Seolgaeng	2	T	T	T	G	A	C	C	C	A	C	A	C	4	C	T	C	1	C	A	G	G	A	1	G	C	C	T	A	A	T	A	T	C	G	G
DB-195	Goami2ho	N/A	T	T	T	G	A	C	C	C	A	C	A	C	N/A	N	T	C	N/A	C	A	G	G	A	N/A	G	C	C	T	A	A	T	A	T	C	G	G
DB-196	Manmi	N/A	T	T	T	G	A	C	C	C	A	C	A	Y	N/A	C	T	C	N/A	C	A	G	G	A	N/A	G	C	C	T	A	A	T	A	T	C	G	G
DB-197	Samkwang	3	T	G	C	A	G	T	A	T	A	G	G	T	1	G	C	C	1	C	A	G	G	A	1	G	C	C	T	A	A	T	A	T	C	G	G
DB-198	Hopyung	2	T	T	T	G	A	C	C	C	A	C	A	C	4	C	T	C	1	C	A	G	G	A	1	G	C	C	T	A	A	T	A	T	C	G	G
DB-199	Seopyeong	3	T	G	C	A	G	T	A	T	A	G	G	T	1	G	C	C	1	C	A	G	G	A	1	G	C	C	T	A	A	T	A	T	C	G	G
DB-200	Hwarang	N/A	T	T	T	G	A	C	C	C	A	C	A	C	N/A	N	T	C	N/A	C	A	G	G	A	N/A	A	T	T	C	A	T	G	G	C	T	C	T
DB-201	Gopum	3	T	G	C	A	G	T	A	T	A	G	G	T	1	G	C	C	1	C	A	G	G	A	5	A	T	T	C	A	T	G	G	C	T	C	T
DB-202	Cheongho	2	T	T	T	G	A	C	C	C	A	C	A	C	4	C	T	C	1	C	A	G	G	A	1	G	C	C	T	A	A	T	A	T	C	G	G
DB-203	Hanmaeum	2	T	T	T	G	A	C	C	C	A	C	A	C	4	C	T	C	1	C	A	G	G	A	1	G	C	C	T	A	A	T	A	T	C	G	G
DB-204	Pungmi1ho	3	T	G	C	A	G	T	A	T	A	G	G	T	1	G	C	C	1	C	A	G	G	A	1	G	C	C	T	A	A	T	A	T	C	G	G
DB-205	Onnuri	N/A	T	T	T	G	A	C	C	C	A	C	A	C	N/A	N	T	C	N/A	C	A	G	G	A	N/A	G	C	C	T	A	A	T	A	T	C	G	G
DB-206	Hanam	2	T	T	T	G	A	C	C	C	A	C	A	C	4	C	T	C	1	C	A	G	G	A	1	G	C	C	T	A	A	T	A	T	C	G	G
DB-207	Dongjin2	2	T	T	T	G	A	C	C	C	A	C	A	C	4	C	T	C	1	C	A	G	G	A	1	G	C	C	T	A	A	T	A	T	C	G	G
DB-208	Baegjinju1ho	2	T	T	T	G	A	C	C	C	A	C	A	C	4	C	T	C	1	C	A	G	G	A	5	A	T	T	C	A	T	G	G	C	T	C	T
DB-209	Hwangkeumnuri	2	T	T	T	G	A	C	C	C	A	C	A	C	4	C	T	C	1	C	A	G	G	A	1	G	C	C	T	A	A	T	A	T	C	G	G
DB-210	Dami	N/A	T	T	T	G	A	C	C	C	A	C	A	Y	N/A	C	T	C	N/A	C	A	G	G	A	N/A	G	C	C	T	A	A	T	A	T	C	G	G
DB-211	Malgeumi	3	T	G	C	A	G	T	A	T	A	G	G	T	1	G	C	C	1	C	A	G	G	A	1	G	C	C	T	A	A	T	A	T	C	G	G
DB-212	Hopum	2	T	T	T	G	A	C	C	C	A	C	A	C	4	C	T	C	1	C	A	G	G	A	1	G	C	C	T	A	A	T	A	T	C	G	G
DB-213	Saenuri	N/A	T	T	T	G	A	C	C	C	A	C	A	C	N/A	N	T	C	N/A	C	A	G	G	A	N/A	G	C	C	T	A	A	T	A	T	C	G	G
DB-214	Chilbo	3	T	G	C	A	G	T	A	T	A	G	G	T	1	G	C	C	1	C	A	G	G	A	1	G	C	C	T	A	A	T	A	T	C	G	G
DB-215	Hwanggeumnodeul	2	T	T	T	G	A	C	C	C	A	C	A	C	4	C	T	C	1	C	A	G	G	A	1	G	C	C	T	A	A	T	A	T	C	G	G
DB-216	Baegseolchal	3	T	G	C	A	G	T	A	T	A	G	G	T	1	G	C	C	1	C	A	G	G	A	1	G	C	C	T	A	A	T	A	T	C	G	G
DB-217	Cheongcheongjinmi	2	T	T	T	G	A	C	C	C	A	C	A	C	4	C	T	C	1	C	A	G	G	A	1	G	C	C	T	A	A	T	A	T	C	G	G
DB-218	Jinbaek	2	T	T	T	G	A	C	C	C	A	C	A	C	4	C	T	C	1	C	A	G	G	A	1	G	C	C	T	A	A	T	A	T	C	G	G
DB-219	Dacheong	2	T	T	T	G	A	C	C	C	A	C	A	C	4	C	T	C	1	C	A	G	G	A	1	G	C	C	T	A	A	T	A	T	C	G	G
DB-220	Jinsumi	2	T	T	T	G	A	C	C	C	A	C	A	C	4	C	T	C	1	C	A	G	G	A	1	G	C	C	T	A	A	T	A	T	C	G	G
DB-221	Jungmo1006ho	3	T	G	C	A	G	T	A	T	A	G	G	T	1	G	C	C	1	C	A	G	G	A	1	G	C	C	T	A	A	T	A	T	C	G	G
DB-222	Deuraechan	2	T	T	T	G	A	C	C	C	A	C	A	C	4	C	T	C	1	C	A	G	G	A	1	G	C	C	T	A	A	T	A	T	C	G	G
DB-223	Haiami	2	T	T	T	G	A	C	C	C	A	C	A	C	4	C	T	C	1	C	A	G	N	A	1	G	C	C	T	A	A	T	A	T	C	G	G
DB-224	Baekogchal	2	T	T	T	G	A	C	C	C	A	C	A	C	4	C	T	C	1	C	A	G	G	A	1	G	C	C	T	A	A	T	A	T	C	G	G
DB-225	Danmi	2	T	T	T	G	A	C	C	C	A	C	A	C	4	C	T	C	1	C	A	G	G	A	1	G	C	C	T	A	A	T	A	T	C	G	G
DB-226	Cheonghaejinmi	2	T	T	T	G	A	C	C	C	A	C	A	C	4	C	T	C	1	C	A	G	G	A	1	G	C	C	T	A	A	T	A	T	C	G	G
DB-227	Honong	N/A	T	T	T	G	A	C	C	C	A	C	A	C	N/A	N	T	C	N/A	C	A	G	G	A	N/A	A	T	T	C	A	T	G	G	C	T	C	T
DB-228	Seomyeong	2	T	T	T	G	A	C	C	C	A	C	A	C	4	C	T	C	1	C	A	G	G	A	1	G	C	C	T	A	A	T	A	T	C	G	G
DB-229	Younghojinmi	2	T	T	T	G	A	C	C	C	A	C	A	C	4	C	T	C	1	C	A	G	G	A	1	G	C	C	T	A	A	T	A	T	C	G	G
DB-230	Jinbo	3	T	G	C	A	G	T	A	T	A	G	G	T	1	G	C	C	1	C	A	G	G	A	1	G	C	C	T	A	A	T	A	T	C	G	G
DB-231	Goami4ho	2	T	T	T	G	A	C	C	C	A	C	A	C	4	C	T	C	1	C	A	G	G	A	1	G	C	C	T	A	A	T	A	T	C	G	G
DB-232	Boramchan	2	T	T	T	G	A	C	C	C	A	C	A	C	4	C	T	C	1	C	A	G	G	A	1	G	C	C	T	A	A	T	A	T	C	G	G
DB-233	Anmi	2	T	T	T	G	A	C	C	C	A	C	A	C	4	C	T	C	1	C	A	G	G	A	1	G	C	C	T	A	A	T	A	T	C	G	G
DB-234	Mipum	3	T	G	C	A	G	T	A	T	A	G	G	T	1	G	C	C	1	C	A	G	G	A	1	G	C	C	T	A	A	T	A	T	C	G	G
DB-235	Chinnong	2	T	T	T	G	A	C	C	C	A	C	A	C	4	C	T	C	1	C	A	G	G	A	1	G	C	C	T	A	A	T	A	T	C	G	G
DB-236	Geongganghongmi	2	T	T	T	G	A	C	C	C	A	C	A	C	4	C	T	C	1	C	A	G	G	A	5	A	T	T	C	A	T	G	G	C	T	C	T
DB-237	Sodami	2	T	T	T	G	A	C	C	C	A	C	A	C	4	C	T	C	1	C	A	G	G	A	1	G	C	C	T	A	A	T	A	T	C	G	G
DB-238	Sukwang	2	T	T	T	G	A	C	C	C	A	C	A	C	4	C	T	C	1	C	A	G	G	A	1	G	C	C	T	A	A	T	A	T	C	G	G
DB-239	Huimangchan	2	T	T	T	G	A	C	C	C	A	C	A	C	4	C	T	C	1	C	A	G	G	A	1	G	C	C	T	A	A	T	A	T	C	G	G
DB-240	Geonyangmi	3	T	G	C	A	G	T	A	T	A	G	G	T	1	G	C	C	1	C	A	G	G	A	1	G	C	C	T	A	A	T	A	T	C	G	G
DB-241	Saeilmi	2	T	T	T	G	A	C	C	C	A	C	A	C	4	C	T	C	1	C	A	G	G	A	5	A	T	T	C	A	T	G	G	C	T	C	T
DB-242	Saegoami	3	T	G	C	A	G	T	A	T	A	G	G	T	1	G	C	C	1	C	T	T	A	A	5	A	T	T	C	A	T	G	G	C	T	C	T
DB-243	Cheongun	2	T	T	T	G	A	C	C	C	A	C	A	C	4	C	T	C	1	C	A	G	G	A	1	G	C	C	T	A	A	T	A	T	C	G	G
DB-244	Hyeonpum	2	T	T	T	G	A	C	C	C	A	C	A	C	4	C	T	C	1	C	A	G	G	A	1	G	C	C	T	A	A	T	A	T	C	G	G
DB-245	Chindeul	2	T	T	T	G	A	C	C	C	A	C	A	C	4	C	T	C	1	C	A	G	G	A	1	G	C	C	T	A	A	T	A	T	C	G	G
DB-246	Heugsujeong	3	T	G	C	A	G	T	A	T	A	G	G	T	1	G	C	C	1	C	A	G	G	A	1	G	C	C	T	A	A	T	A	T	C	G	G
DB-247	Misomi	3	T	G	C	A	G	T	A	T	A	G	G	T	1	G	C	C	1	C	A	G	G	A	1	G	C	C	T	A	A	T	A	T	C	G	G
DB-248	anbaek	2	T	T	T	G	A	C	C	C	A	C	A	C	4	C	T	C	1	C	A	G	G	A	1	G	C	C	T	A	A	T	A	T	C	G	G
DB-249	Manbaek	2	T	T	T	G	A	C	C	C	A	C	A	C	4	C	T	C	1	C	A	G	G	A	1	G	C	C	T	A	A	T	A	T	C	G	G
DB-250	Saeshin	2	T	T	T	G	A	C	C	C	A	C	A	C	4	C	T	C	1	C	A	G	G	A	1	G	C	C	T	A	A	T	A	T	C	G	G
DB-251	Cheonghyang heukmi	3	T	G	C	A	G	T	A	T	A	G	G	T	1	G	C	C	1	C	A	G	G	A	1	G	C	C	T	A	A	T	A	T	C	G	G
DB-252	Sinjinbaek	N/A	T	T	T	G	A	C	C	C	A	C	A	Y	N/A	C	T	C	N/A	C	A	G	G	A	N/A	A	T	T	C	A	T	G	G	C	T	C	T
DB-253	Youngjin	2	T	T	T	G	A	C	C	C	A	C	A	C	4	C	T	C	1	C	A	G	G	A	1	G	C	C	T	A	A	T	A	T	C	G	G
DB-254	Saechilbo	N/A	T	G	C	A	G	T	A	T	A	G	G	T	N/A	G	N	C	N/A	C	A	G	G	A	N/A	G	C	C	T	A	A	T	A	T	C	G	G
DB-255	Miho	2	T	T	T	G	A	C	C	C	A	C	A	C	4	C	T	C	1	C	A	G	G	A	1	G	C	C	T	A	A	T	A	T	C	G	G
DB-256	Aromi	3	T	G	C	A	G	T	A	T	A	G	G	T	1	G	C	C	1	C	A	G	G	A	5	A	T	T	C	A	T	G	G	C	T	C	T
DB-257	Hangaru	N/A	T	T	T	G	A	C	C	C	A	C	A	Y	N/A	C	T	C	N/A	C	A	G	G	A	N/A	G	C	C	T	A	A	T	A	T	C	G	G
DB-258	MY298BB	2	T	T	T	G	A	C	C	C	A	C	A	C	4	C	T	C	1	C	A	G	G	A	1	G	C	C	T	A	A	T	A	T	C	G	G
DB-259	MY299BK	N/A	T	T	T	N	A	C	C	C	A	C	A	Y	N/A	C	T	C	N/A	C	A	G	G	A	N/A	G	C	C	T	A	A	T	A	T	C	G	G
DB-260	Yechan	2	T	T	T	G	A	C	C	C	A	C	A	C	4	C	T	C	1	C	A	G	G	A	1	G	C	C	T	A	A	T	A	T	C	G	G
DB-261	Saeilpum	2	T	T	T	G	A	C	C	C	A	C	A	C	4	C	T	C	1	C	A	G	G	A	5	A	T	T	C	A	T	G	G	C	T	C	T
DB-262	Keunpum	2	T	T	T	G	A	C	C	C	A	C	A	C	4	C	T	C	1	C	A	G	G	A	1	G	C	C	T	A	A	T	A	T	C	G	G
DB-263	Misiru	2	T	T	T	G	A	C	C	C	A	C	A	C	4	C	T	C	1	C	A	G	G	A	1	G	C	C	T	A	A	T	A	T	C	G	G
DB-264	Taebaekbyeo	5	A	G	C	G	G	T	C	T	A	G	G	T	1	G	C	C	1	C	A	G	A	G	4	G	C	C	C	G	A	T	G	C	C	C	G
DB-265	Cheongcheongbyeo	4	A	G	C	G	G	T	C	T	A	G	G	T	3	G	C	C	1	C	A	G	A	G	4	Y	R	R	C	Y	W	M	G	C	R	C	M
DB-266	Samgangbyeo	5	T	G	C	G	G	T	C	T	A	G	G	T	1	C	C	C	1	T	A	G	A	A	5	G	C	C	C	G	A	T	G	C	C	C	G
DB-267	Jungwonbyeo	N/A	A	G	C	G	G	T	C	T	A	G	G	T	N/A	G	C	C	N/A	C	A	G	A	G	N/A	A	T	T	C	A	T	G	G	C	T	C	T
DB-268	Yongmunbyeo	N/A	W	G	C	G	G	T	C	T	A	G	G	T	N/A	C	C	C	N/A	Y	A	G	A	N	N/A	G	C	C	C	G	A	T	G	C	C	C	G
DB-270	Dasanbyeo	N/A	A	G	C	G	G	T	C	T	A	G	G	T	N/A	G	Y	C	N/A	C	A	G	A	G	N/A	G	C	C	C	G	A	T	G	C	C	C	G
DB-271	Namcheonbyeo	5	A	G	C	G	G	T	C	T	A	G	G	T	1	G	C	C	1	C	A	G	A	G	1	G	C	C	T	A	A	T	A	T	C	G	G
DB-273	Andabyeo	N/A	A	G	C	G	G	T	C	T	A	G	G	T	N/A	G	N	C	N/A	C	A	G	A	G	N/A	G	C	C	C	G	A	T	G	C	C	C	G
DB-274	Areum	5	A	G	C	G	G	T	C	T	A	G	G	T	1	G	C	C	4	C	A	G	A	G	1	G	C	C	T	A	A	T	A	T	C	G	G
DB-275	Hanareum	5	A	G	C	G	G	T	C	T	A	G	G	T	1	G	C	C	1	C	A	G	A	G	4	G	C	C	C	G	A	T	G	C	C	C	G
DB-276	DASAN1HO	5	A	G	C	G	G	T	C	T	A	G	G	T	1	G	C	C	1	C	A	G	A	G	4	G	C	C	C	G	A	T	G	C	C	C	G
DB-277	Keunseom	5	A	G	C	G	G	T	C	T	A	G	G	T	1	G	C	C	1	C	A	G	A	G	4	G	C	C	C	G	A	T	G	C	C	C	G
DB-278	Hangangchal 1ho	4	T	G	C	G	G	T	C	T	A	G	G	T	3	C	C	C	1	T	A	G	A	A	4	G	C	C	C	G	A	T	G	C	C	C	G
DB-279	Dasan2ho	5	A	G	C	G	G	T	C	T	A	G	G	T	1	G	C	C	1	C	A	G	A	G	4	G	C	C	C	G	A	T	G	C	C	C	G
DB-280	Hanareum 2	5	A	G	C	G	G	T	C	T	A	G	G	T	1	G	C	C	1	C	A	G	A	G	4	G	C	C	C	G	A	T	G	C	C	C	G
DB-281	Palbangmi	5	A	G	C	G	G	T	C	T	A	G	G	T	1	G	C	C	1	C	A	G	A	G	4	G	C	C	C	G	A	T	G	C	C	C	G
DB-282	Mimyeon	5	A	G	C	G	G	T	C	T	A	G	G	T	1	G	C	C	1	C	A	G	A	G	4	G	C	C	C	G	A	T	G	C	C	C	G
DB-283	Saemimyeon	5	A	G	C	G	G	T	C	T	A	G	G	T	1	G	C	C	1	C	A	G	A	G	4	G	C	C	C	G	A	T	G	C	C	C	G
DB-284	Hanareumchal	N/A	T	G	C	G	G	T	C	T	A	G	G	T	N/A	G	T	N	N/A	C	A	G	A	G	N/A	G	C	C	C	G	A	T	G	C	C	C	G
DB-285	Shingil	5	A	G	C	G	G	T	C	T	A	G	G	T	1	G	C	C	1	C	A	G	A	G	4	G	C	C	C	G	A	T	G	C	C	C	G
DB-286	Hangangchalbyeo	N/A	T	G	C	G	G	T	C	T	A	G	G	T	N/A	C	N	C	N/A	T	A	G	A	A	N/A	G	C	C	C	G	A	T	G	C	C	C	G
DB-287	Nampungbyeo	5	A	G	C	G	G	T	C	T	A	G	G	T	1	G	C	C	1	C	A	G	A	G	1	G	C	C	T	A	A	T	A	T	C	G	G
DB-288	Jangseongbyeo	5	A	G	C	G	G	T	C	T	A	G	G	T	1	G	C	C	1	C	A	G	A	G	5	A	T	T	C	A	T	G	G	C	T	C	T
DB-289	Hwangmibyeo 1ho	5	A	G	C	G	G	T	C	T	A	G	G	T	1	G	C	C	1	C	A	G	A	G	4	G	C	C	C	G	A	T	G	C	C	C	G
DB-290	NOKYANG	N/A	N	G	C	G	G	T	C	T	A	G	G	T	N/A	G	C	C	N/A	C	A	G	N	A	N/A	G	C	C	C	A	A	T	G	C	C	C	G
DB-291	Segyejinmi	5	A	G	C	G	G	T	C	T	A	G	G	T	1	G	C	C	1	C	A	G	A	G	4	G	C	C	C	G	A	T	G	C	C	C	G
DB-292	Hanareum3ho	5	A	G	C	G	G	T	C	T	A	G	G	T	1	G	C	C	1	C	A	G	A	G	4	G	C	C	C	G	A	T	G	C	C	C	G
DB-293	Hanareum4ho	5	A	G	C	G	G	T	C	T	A	G	G	T	1	G	C	C	1	C	A	G	A	G	4	G	C	C	C	G	A	T	G	C	C	C	G
DB-294	Geumgang1ho	5	A	G	C	G	G	T	C	T	A	G	G	T	1	G	C	C	1	C	A	G	A	G	4	G	C	C	C	G	A	T	G	C	C	C	G
DB-295	Mogwoo	N/A	T	G	C	G	G	T	C	T	A	G	G	T	N/A	G	T	N	N/A	C	A	G	A	G	N/A	G	C	C	C	A	A	T	G	C	C	C	G
DB-296	Mogyang	3	T	G	C	A	G	T	A	T	A	G	G	T	1	G	C	C	1	C	T	T	A	A	4	G	C	C	C	G	A	T	G	C	C	C	G
DB-297	Nokwoo	N/A	T	G	C	A	G	T	A	T	A	G	G	T	N/A	G	N	C	N/A	C	T	T	A	A	N/A	G	C	C	T	A	A	T	A	T	C	G	G
DB-298	Yeongwoo	N/A	T	G	C	G	G	T	C	T	A	G	G	T	N/A	G	T	N	N/A	C	A	G	A	G	N/A	G	C	C	C	A	A	T	G	C	C	C	G
DB-299	Cheongwoo	5	A	G	C	G	G	T	C	T	A	G	G	T	1	G	C	C	1	C	A	G	A	G	3	G	C	C	C	A	A	T	G	C	C	C	G
DB-300	Miwoo	N/A	T	G	C	G	G	T	C	T	A	G	G	T	N/A	G	T	N	N/A	C	A	G	A	G	N/A	G	C	C	C	G	A	T	G	C	C	C	G
